# Supplementary material for: Cell type-specific histone acetylation profiling of Alzheimer’s disease subjects and integration with genetics
Source: Front Mol Neurosci. 2023 Jan 6;15:948456. doi: 10.3389/fnmol.2022.948456 (PMC9853565; doi:10.3389/fnmol.2022.948456)
Supplement: Supplementary file 1 [file Table_1.xlsx]

## Sheet: A. Samples description
Supplementary Table 1A: Summary of Collected Brain Sample Information
Samples w/Aβ load
	Num Male	Num Female
Hippocampus	3	7
PFC	3	2
	Mean	SD	Range
Aβ load	7.3	4.14	2.31-15.4
NFT density	22.81	13.73	1.8-61.01
Age at Death	88.77	7.31258	74.77344-97.42642
Samples w/o Aβ load
	Num Male	Num Female
Hippocampus	3	3
PFC	3	2
	Mean	SD	Range
Aβ load	0	0	0-0
NFT density	0.84	0.64	0.11-2.05
Age at Death	86.2579	8.68464	76.88433-101.9439

## Sheet: B. ROSMAP Variables description
Supplementary Table 1B: Description of ROSMAP variable names
Variable	Short description	Link
amyloid	Amyloid beta protein identified by molecularly-specific immunohistochemistry and quantified by image analysis. Value is percent area of cortex oocupied by amyloid beta. Mean of amyloid beta score in 8 regions (4 or more regions are needed to calculate). 8 regions used amyloid_hip - hippocampus amyloid_ec - entorhinal cortex amyloid_mf - midfrontal cortex amyloid_it - inferior temporal amyloid_ag …	https://www.radc.rush.edu/docs/var/detail.htm?category=Pathology&subcategory=Beta-Amyloid&variable=amyloid
tangles	Neuronal neurofibrillary tangles are identified by molecularly specific immunohistochemistry (antibodies to abnormally phosphorylated Tau protein, AT8). Cortical density (per mm2) is determined using systematic sampling. Mean of tangle score in 8 regions (4 or more regions are needed to calculate). 8 regions used tangles_hip - hippocampus tangles_ec - entorhinal cortex tangles_mf - midfrontal cor…	https://www.radc.rush.edu/docs/var/detail.htm?category=Pathology&subcategory=PHF+tau+tangles&variable=tangles
cogn_global_lv	Cogn_global is the main variable for overall (i.e. global) cognitive function. This variable replaces GLOBCOG. Raw scores from a battery of cognitive tests were converted to Z scores and averaged to yield a global cognitive function summary. Mean and standard deviation at baseline were used to compute the z-scores. Z-score has mean 0 and standard deviation of 1. Each z-score corresponds to a poin…	https://www.radc.rush.edu/docs/var/detail.htm?category=Cognition&subcategory=Global+cognition&variable=cogn_global
cogdx	Physician’s overall cognitive diagnostic category At the time of death, all available clinical data were reviewed by a neurologist with expertise in dementia, and a summary diagnostic opinion was rendered regarding the most likely clinical diagnosis at the time of death. Summary diagnoses were made blinded to all postmortem data. Case conferences including one or more neurologists and a neuropsyc…	https://www.radc.rush.edu/docs/var/detail.htm?category=Clinical+Diagnosis&subcategory=Final+consensus+diagnosis&variable=cogdx
braaksc	Braak Stage is a semiquantitative measure of severity of neurofibrillary tangle (NFT) pathology. Bielschowsky silver stain was used to visualize NFTs in the frontal, temporal, parietal, entorhinal cortex, and the hippocampus. Braak stages were based upon the distribution and severity of NFT pathology: Braak stages I and II indicate NFTs confined mainly to the entorhinal region of the brain Braak …	https://www.radc.rush.edu/docs/var/detail.htm?category=Pathology&subcategory=Alzheimer%27s+disease&variable=braaksc
ceradsc	CERAD score is a semiquantitative measure of neuritic plaques. A neuropathologic diagnosis was made of no AD, possible AD, probable AD, or definite AD based on semiquantitative estimates of neuritic plaque density as recommended by the Consortium to Establish a Registry for Alzheimer’s Disease (CERAD), modified to be implemented without adjustment for age and clinical diagnosis. A CERAD neuropath…	https://www.radc.rush.edu/docs/var/detail.htm?category=Pathology&subcategory=Alzheimer%27s+disease&variable=ceradsc
age_death	Age of death is calculated from subtracting date of birth from date of death and dividing the difference by days per year (365.25). For participants in autopsy cohorts, the exact date of death is known for most participants as it is the day an autopsy was performed. In all cohorts, in addition to annual evaluations, participants are also contacted quarterly to determine vital status and changes i…	https://www.radc.rush.edu/docs/var/detail.htm?category=Demographics&variable=age_death
educ	The years of education variable is based on the number of years of regular school reported at baseline cognitive testing.	https://www.radc.rush.edu/docs/var/detail.htm?category=Demographics&variable=educ
pmi	Post-mortem interval (PMI) refers to the interval between death and tissue preservation in hours	https://www.radc.rush.edu/docs/var/detail.htm?category=Pathology&subcategory=Autopsy+-+General&variable=pmi
