# Supplementary material for: Cell type-specific histone acetylation profiling of Alzheimer’s disease subjects and integration with genetics
Source: Front Mol Neurosci. 2023 Jan 6;15:948456. doi: 10.3389/fnmol.2022.948456 (PMC9853565; doi:10.3389/fnmol.2022.948456)
Supplement: Supplementary file 2 [file Table_2.xlsx]

## Sheet: A. FACS_sample_purity
Supplementary Table 2A: Percentage of parent population collected in FANS for individual subjects
			%parent population
Brain_region	amyloid_indicator	subject_id	NeuN+	PU.1+	NeuN- PU.1-
Hippocampus	0	6	13.1	8.01	77.4
Hippocampus	0	1	13.5	8.53	76.2
Hippocampus	0	3	7.67	13.7	75.8
Hippocampus	0	2	11.5	12.2	74.3
Hippocampus	0	4	11.8	13.1	72.3
Hippocampus	0	5	8.61	6.24	83.9
Hippocampus	1	9	12.7	9.42	75.8
Hippocampus	1	15	15.4	10.9	72.3
Hippocampus	1	7	25.5	2.4	69
Hippocampus	1	12	29.9	9.07	59.8
Hippocampus	1	10	17.8	9.53	67.4
Hippocampus	1	14	15.7	13.6	68.3
Hippocampus	1	13	16.6	16.4	62
Hippocampus	1	11	10.5	12.3	73.6
Hippocampus	1	8	6.1	12.4	79.1
Hippocampus	1	7	11.1	16	67.8
DLPFC	0	19	24.1	4.33	69.2
DLPFC	0	4	23.7	7.46	67.5
DLPFC	0	5	18.8	7.04	72.4
DLPFC	0	3	24.5	7.89	66.1
DLPFC	0	1	28.1	8.11	61.4
DLPFC	1	10	20.7	6.38	69.1
DLPFC	1	12	26.2	8.09	64.5
DLPFC	1	18	19.6	8.77	70.4
DLPFC	1	16	25.1	6.96	64.8
DLPFC	1	17	29.7	6.74	62.2

## Sheet: B. quality_information_by_rep
Supplementary Table 2B: Summary of quality control metrics for each ChIP-seq experiment
subject	subject ID
brain_region	Hippocampus or dlPFC
population	NeuN+, PU.1+ or NeuN-/PU.1-
replicate	ChIP-Seq technical replicate
attempt	Only relevant for subject#19 which was accidentally sequenced twice, attempt represents the first or second attempt
total	Total reads
mapped_pct	Percentage of mapped reads to hg19
filt_total	Total filtered reads
filt_unpaired	Unpaired filtered reads
dupes_pct	Percentage of duplcate reads
NRF	ENCODE QC metric - non redundant fraction
PBC1	ENCODE QC metric - PCR bottleneck coefficient 1
PBC2	ENCODE QC metric - PCR bottleneck coefficient 2
NSC	ENCODE QC metric - normalized strand cross correlation
RSC	ENCODE QC metric - relative strand cross correlation
FRiP	Fraction of reads in peaks
N_opt	Number of peaks in optimal set of peaks
QC passed	Boolean variable indicating NSC>1.01, RSC>0.4, PBC1>0.4
subject	brain_region	population	replicate	attempt	total	mapped_pct	filt_total	filt_unpaired_reads	dupes_pct	NRF	PBC1	PBC2	NSC	RSC	FRiP	N_opt	QC passed
12	dlPFC	NeuN-/PU.1-	1	1	34661019	97.97	29653685	30968462	0.042455	0.957545	0.957967	24.0056	1.09519	1.06322	0.532386	84426	TRUE
12	dlPFC	NeuN-/PU.1-	2	1	43476647	83.27	31603297	33114788	0.045644	0.954356	0.954809	22.3332	1.0941	1.14559	0.555356	84426	TRUE
10	dlPFC	NeuN-/PU.1-	1	1	31396026	98.11	26511218	27680558	0.042244	0.957756	0.958224	24.1366	1.07705	0.990775	0.381447	86159	TRUE
10	dlPFC	NeuN-/PU.1-	2	1	33639581	83.98	24664322	25427168	0.030001	0.969999	0.970424	34.1832	1.06534	0.918799	0.368547	86159	TRUE
17	dlPFC	NeuN-/PU.1-	1	1	30156187	99.04	25268330	26328500	0.040267	0.959733	0.960063	25.2224	1.09095	1.07309	0.524586	86438	TRUE
17	dlPFC	NeuN-/PU.1-	2	1	24456515	99.11	20696313	21384253	0.03217	0.96783	0.968072	31.5311	1.09213	1.09706	0.522858	86438	TRUE
18	dlPFC	NeuN-/PU.1-	1	1	31916937	98.45	27347829	28780233	0.04977	0.95023	0.95047	20.2784	1.07735	1.1444	0.566955	82150	TRUE
18	dlPFC	NeuN-/PU.1-	2	1	36964377	98.41	31211489	33265993	0.06176	0.93824	0.938465	16.3013	1.07507	1.12675	0.564918	82150	TRUE
16	dlPFC	NeuN-/PU.1-	1	1	32434039	98.37	26911098	28824319	0.066375	0.933625	0.934324	15.3453	1.1008	1.17867	0.494689	92067	TRUE
16	dlPFC	NeuN-/PU.1-	2	1	33035853	98.36	28097284	29415171	0.044803	0.955197	0.955919	22.9961	1.08074	1.10688	0.483449	92067	TRUE
4	dlPFC	NeuN-/PU.1-	1	1	33853010	98.89	28138219	29216292	0.0369	0.9631	0.96316	27.1779	1.04763	0.96407	0.448278	98055	TRUE
4	dlPFC	NeuN-/PU.1-	2	1	42475506	83.89	29874505	31025126	0.037087	0.962913	0.963005	27.0774	1.04544	0.880264	0.434572	98055	TRUE
19	dlPFC	NeuN-/PU.1-	1	1	35503214	97.81	12444996	31296977	0.602358	0.397642	0.288912	1.01816	1.18971	1.6513	0.454487	99361	FALSE
19	dlPFC	NeuN-/PU.1-	2	1	33892352	97.65	5485880	29792061	0.815861	0.184139	0.079863	1.00601	1.27748	2.20256	0.404938	99361	FALSE
19	dlPFC	NeuN-/PU.1-	3	2	30656431	98.27	25727791	27238534	0.055463	0.944537	0.944326	17.8749	1.05379	0.886346	0.428134	99361	TRUE
19	dlPFC	NeuN-/PU.1-	4	2	33752537	85.42	25059310	26101902	0.039943	0.960057	0.960111	25.0738	1.05629	0.955862	0.441867	99361	TRUE
1	dlPFC	NeuN-/PU.1-	1	1	31323659	98.96	26130741	26778042	0.024173	0.975827	0.975948	41.693	1.03198	0.592881	0.297285	112384	TRUE
1	dlPFC	NeuN-/PU.1-	2	1	39471849	83.59	27736540	28483273	0.026217	0.973783	0.973904	38.4058	1.032	0.582646	0.31206	112384	TRUE
3	dlPFC	NeuN-/PU.1-	1	1	25693046	98.09	22194270	22722142	0.023232	0.976768	0.976995	43.7473	1.03557	0.699927	0.351261	87396	TRUE
3	dlPFC	NeuN-/PU.1-	2	1	23330801	98.13	20223237	20649571	0.020646	0.979354	0.979783	50.1917	1.0332	0.682994	0.342546	87396	TRUE
5	dlPFC	NeuN-/PU.1-	1	1	39989458	98.35	33986199	35738850	0.04904	0.95096	0.951386	20.7287	1.07566	1.02426	0.524039	86373	TRUE
5	dlPFC	NeuN-/PU.1-	2	1	38280742	98.42	32321884	34284362	0.057241	0.942759	0.943171	17.7109	1.09947	1.10662	0.535794	86373	TRUE
1	Hippocampus	NeuN-/PU.1-	1	1	10957281	97.93	9043897	9189040	0.015795	0.984739	0.984727	65.3766	1.03306	0.533987	0.157286	78883	TRUE
1	Hippocampus	NeuN-/PU.1-	2	1	14979362	97.84	12260871	12519176	0.020633	0.980047	0.980016	49.9189	1.03494	0.635954	0.17453	78883	TRUE
2	Hippocampus	NeuN-/PU.1-	1	1	18152181	98.61	14858036	15560530	0.045146	0.956224	0.956078	22.6791	1.11444	1.02255	0.333915	83497	TRUE
2	Hippocampus	NeuN-/PU.1-	2	1	19861729	98.41	16483764	16889605	0.024029	0.976821	0.976917	43.4355	1.09945	0.923012	0.309743	83497	TRUE
3	Hippocampus	NeuN-/PU.1-	1	1	16055362	98.33	13182929	13583890	0.029517	0.971548	0.971539	35.0914	1.08901	0.947235	0.271724	76869	TRUE
3	Hippocampus	NeuN-/PU.1-	2	1	12862860	98.3	10676896	10901078	0.020565	0.980222	0.98024	50.61	1.09804	0.97411	0.271949	76869	TRUE
4	Hippocampus	NeuN-/PU.1-	1	1	12632639	98.69	10920029	11131259	0.018976	0.981399	0.981405	53.6931	1.02332	0.453557	0.107595	85040	TRUE
4	Hippocampus	NeuN-/PU.1-	2	1	15086519	98.72	13070448	13321604	0.018853	0.981539	0.981561	54.1865	1.02265	0.516931	0.117667	85040	TRUE
5	Hippocampus	NeuN-/PU.1-	1	1	23140669	98.49	18992034	19768441	0.039275	0.96155	0.961425	25.8187	1.05131	0.799308	0.263809	93718	TRUE
5	Hippocampus	NeuN-/PU.1-	2	1	21235005	98.52	17415882	18154558	0.040688	0.960097	0.959955	24.8623	1.05715	0.802091	0.25823	93718	TRUE
6	Hippocampus	NeuN-/PU.1-	1	1	18332719	97.91	14991717	15334856	0.022376	0.978216	0.978303	46.1377	1.05287	0.603849	0.222974	78205	TRUE
6	Hippocampus	NeuN-/PU.1-	2	1	18920300	97.88	15371734	15734188	0.023036	0.977553	0.977666	44.8456	1.05563	0.607029	0.212203	78205	TRUE
7	Hippocampus	NeuN-/PU.1-	1	1	15094053	97.82	12779805	13062841	0.021667	0.979084	0.979205	48.1242	1.0196	0.325605	0.0772948	79141	FALSE
7	Hippocampus	NeuN-/PU.1-	2	1	13281034	97.86	11357052	11518823	0.014044	0.986443	0.986537	74.3937	1.02093	0.33075	0.107196	79141	FALSE
8	Hippocampus	NeuN-/PU.1-	1	1	14322200	98.41	12308177	12503244	0.015601	0.984798	0.984855	66.0691	1.03413	0.538163	0.138095	69297	TRUE
8	Hippocampus	NeuN-/PU.1-	2	1	13971638	98.59	12028335	12236867	0.017041	0.983402	0.983442	60.3892	1.03575	0.590861	0.161963	69297	TRUE
9	Hippocampus	NeuN-/PU.1-	1	1	16186122	97.28	13780268	14037568	0.018329	0.98414	0.984243	63.6905	1.0504	0.767721	0.217033	72043	TRUE
9	Hippocampus	NeuN-/PU.1-	2	1	14587029	97.09	12330739	12544207	0.017017	0.985169	0.98531	68.3541	1.04014	0.546119	0.162079	72043	TRUE
10	Hippocampus	NeuN-/PU.1-	1	1	22774672	96.85	15561609	19077606	0.1843	0.820747	0.815092	5.19195	1.08973	0.841417	0.214158	64743	TRUE
10	Hippocampus	NeuN-/PU.1-	2	1	16382755	23.88	2507818	3394452	0.261201	0.745228	0.727694	3.39023	1.31088	1.27278	0.0855096	64743	TRUE
11	Hippocampus	NeuN-/PU.1-	1	1	16506209	98.78	14142418	14561264	0.028764	0.972049	0.972061	35.7126	1.02927	0.552195	0.17908	90397	TRUE
11	Hippocampus	NeuN-/PU.1-	2	1	19066874	98.84	16521452	16868866	0.020595	0.980007	0.980076	50.1823	1.02806	0.567662	0.176248	90397	TRUE
12	Hippocampus	NeuN-/PU.1-	1	1	16841735	98.64	13943266	14121216	0.012602	0.987643	0.987738	81.7471	1.03225	0.444103	0.135394	82640	TRUE
12	Hippocampus	NeuN-/PU.1-	2	1	17075542	98.54	14114708	14324849	0.01467	0.985609	0.985718	70.26	1.03872	0.525091	0.172479	82640	TRUE
13	Hippocampus	NeuN-/PU.1-	1	1	32622615	98.6	25490347	26940625	0.053832	0.94746	0.947225	18.705	1.02892	0.289306	N/A	N/A	FALSE
13	Hippocampus	NeuN-/PU.1-	2	1	32550193	98.27	25274489	26701650	0.053448	0.947826	0.947486	18.7361	1.02851	0.275224	N/A	N/A	FALSE
14	Hippocampus	NeuN-/PU.1-	1	1	13026980	93.65	9728123	10238061	0.049808	0.95122	0.950929	20.21	1.0518	0.380159	0.162118	61403	FALSE
14	Hippocampus	NeuN-/PU.1-	2	1	16002323	93.78	7833316	12550576	0.37586	0.631101	0.591948	2.14294	1.11653	0.700264	0.209645	61403	TRUE
15	Hippocampus	NeuN-/PU.1-	1	1	13395300	98.47	11156623	11409277	0.022145	0.978518	0.978503	46.4364	1.04187	0.706669	0.208451	81948	TRUE
15	Hippocampus	NeuN-/PU.1-	2	1	13101208	98.6	11001193	11218931	0.019408	0.981159	0.981161	53.0419	1.04111	0.745233	0.226216	81948	TRUE
16	Hippocampus	NeuN-/PU.1-	1	1	23131547	95.83	17513197	18939910	0.075328	0.926108	0.925201	13.1873	1.02594	0.467886	0.136931	80961	TRUE
16	Hippocampus	NeuN-/PU.1-	2	1	28836439	94.24	19439857	23246638	0.163756	0.838999	0.832783	5.72857	1.03697	0.63374	0.151879	80961	TRUE
12	dlPFC	NeuN+	1	1	36757122	97.71	31568631	32703369	0.034698	0.965302	0.965339	28.8646	1.05285	1.05676	0.433803	130540	TRUE
12	dlPFC	NeuN+	2	1	38420950	97.87	32889652	34270460	0.040291	0.959708	0.9597	24.8007	1.05714	1.17982	0.448172	130540	TRUE
10	dlPFC	NeuN+	1	1	33677872	97.87	28319794	29156912	0.028711	0.971289	0.971481	35.1249	1.03779	0.574074	0.258989	103760	TRUE
10	dlPFC	NeuN+	2	1	29642357	97.89	24973686	25633088	0.025725	0.974275	0.97444	39.1695	1.0327	0.537491	0.233483	103760	TRUE
17	dlPFC	NeuN+	1	1	26221428	99.16	22312290	22846438	0.02338	0.97662	0.976668	42.9332	1.06063	1.07977	0.3998	120950	TRUE
17	dlPFC	NeuN+	2	1	33516138	80.71	23195563	23799703	0.025384	0.974616	0.974652	39.485	1.06198	1.16434	0.407015	120950	TRUE
18	dlPFC	NeuN+	1	1	33739571	96.11	28722201	29516469	0.026909	0.973091	0.973088	37.1447	1.03791	1.08598	0.374096	125664	TRUE
18	dlPFC	NeuN+	2	1	36533927	87.07	28115241	28944819	0.028661	0.971339	0.971327	34.8448	1.03825	1.09891	0.364935	125664	TRUE
16	dlPFC	NeuN+	1	1	43723607	98.42	37589173	38947796	0.034883	0.965117	0.965262	28.8784	1.05722	1.04916	0.416818	131470	TRUE
16	dlPFC	NeuN+	2	1	32537939	98.42	27870107	28932439	0.036718	0.963282	0.96331	27.2527	1.06047	1.0615	0.402149	131470	TRUE
4	dlPFC	NeuN+	1	1	36844337	98.92	30370711	31740051	0.043142	0.956858	0.956705	23.0091	1.04396	1.06774	0.364836	131555	TRUE
4	dlPFC	NeuN+	2	1	35601083	98.91	29422721	30574446	0.03767	0.96233	0.962223	26.3865	1.03843	0.97549	0.335463	131555	TRUE
19	dlPFC	NeuN+	1	1	28200030	98.06	23504141	24877776	0.055215	0.944784	0.956765	23.7122	1.05008	1.06826	0.339462	134519	TRUE
19	dlPFC	NeuN+	2	1	25830195	96.76	2001273	22340477	0.910419	0.089581	0.068167	2.94525	1.52044	5.31144	0.313695	134519	FALSE
19	dlPFC	NeuN+	3	2	26984694	98.49	23294923	24071704	0.032269	0.967731	0.967666	30.8532	1.04325	1.04151	0.361386	134519	TRUE
19	dlPFC	NeuN+	4	2	31581887	98.51	27110640	28171688	0.037664	0.962336	0.962222	26.3799	1.04195	1.09485	0.367825	134519	TRUE
1	dlPFC	NeuN+	1	1	32188396	99.1	26894834	27596742	0.025434	0.974566	0.974537	39.2077	1.02399	0.798838	0.244455	149681	TRUE
1	dlPFC	NeuN+	2	1	30535996	99.08	25465120	26112204	0.024781	0.975219	0.97519	40.233	1.02572	0.741568	0.242439	149681	TRUE
3	dlPFC	NeuN+	1	1	23676217	98.21	20551211	20886233	0.01604	0.98396	0.984038	62.7754	1.01722	0.547753	0.198891	106164	TRUE
3	dlPFC	NeuN+	2	1	29309382	78.47	20288284	20680084	0.018946	0.981054	0.981152	53.1853	1.01931	0.636786	0.216489	106164	TRUE
5	dlPFC	NeuN+	1	1	34241274	98.49	29375037	30474628	0.036082	0.963918	0.963877	27.6372	1.04821	1.04303	0.375599	137526	TRUE
5	dlPFC	NeuN+	2	1	39935984	88.06	30589829	31760651	0.036864	0.963136	0.963058	26.9947	1.04088	1.01549	0.37398	137526	TRUE
1	Hippocampus	NeuN+	1	1	10141480	97.81	8365205	8504200	0.016344	0.984189	0.984146	62.8962	1.03018	0.726453	0.125501	78277	TRUE
1	Hippocampus	NeuN+	2	1	12482618	98.02	10289853	10476509	0.017817	0.982765	0.982716	57.6804	1.02856	0.794583	0.124235	78277	TRUE
2	Hippocampus	NeuN+	1	1	18309451	98.44	15159608	15605139	0.02855	0.972392	0.972347	36.0887	1.07275	0.958775	0.25144	100135	TRUE
2	Hippocampus	NeuN+	2	1	15546649	98.34	12661315	13259292	0.045099	0.956364	0.956119	22.6567	1.11784	1.15254	0.281143	100135	TRUE
3	Hippocampus	NeuN+	1	1	12313297	98.35	10136877	10394701	0.024803	0.976045	0.975981	41.5092	1.06316	0.956702	0.177534	77979	TRUE
3	Hippocampus	NeuN+	2	1	13731645	97.79	11077885	11465071	0.033771	0.967318	0.967183	30.3322	1.06752	0.914899	0.188085	77979	TRUE
4	Hippocampus	NeuN+	1	1	14464464	98.28	12285280	12654259	0.029158	0.971441	0.971351	34.7758	1.02387	0.627151	0.103835	74875	TRUE
4	Hippocampus	NeuN+	2	1	13276772	98.44	11379574	11632946	0.021781	0.978663	0.978617	46.6384	1.02372	0.598194	0.0754696	74875	TRUE
5	Hippocampus	NeuN+	1	1	13364835	90.1	10137939	10344962	0.020012	0.980357	0.980318	50.6931	1.02551	0.755502	0.0959158	75022	TRUE
5	Hippocampus	NeuN+	2	1	16280401	95.93	13097898	13279562	0.01368	0.986617	0.986627	74.7546	1.02015	0.54334	0.13113	75022	TRUE
6	Hippocampus	NeuN+	1	1	17316215	97.28	13771641	14450537	0.046981	0.954087	0.953814	21.509	1.05496	0.807895	0.209263	87358	TRUE
6	Hippocampus	NeuN+	2	1	11776641	97.11	9513677	9854922	0.034627	0.966204	0.966068	29.3481	1.05701	0.886081	0.188942	87358	TRUE
7	Hippocampus	NeuN+	1	1	12863586	97.81	10964169	11181525	0.019439	0.981394	0.981402	53.7039	1.02261	0.433388	0.110933	87236	TRUE
7	Hippocampus	NeuN+	2	1	11161964	97.71	9443937	9694049	0.025801	0.97506	0.975021	39.9293	1.03128	0.512922	0.121059	87236	TRUE
8	Hippocampus	NeuN+	1	1	17368597	98.39	14878386	15164651	0.018877	0.981615	0.981616	54.335	1.03533	0.719813	0.126532	83298	TRUE
8	Hippocampus	NeuN+	2	1	13392858	98.29	11475038	11680478	0.017588	0.982852	0.982839	58.1735	1.03352	0.654476	0.104379	83298	TRUE
9	Hippocampus	NeuN+	1	1	15184708	96.94	12823626	13005733	0.014002	0.987849	0.987942	83.1619	1.03185	0.48919	0.117955	75153	TRUE
9	Hippocampus	NeuN+	2	1	10018112	97.34	8523674	8626618	0.011933	0.989618	0.989669	96.9248	1.04362	0.500878	0.138805	75153	TRUE
10	Hippocampus	NeuN+	1	1	45991580	96.03	34528904	38233244	0.096888	0.905578	0.904499	10.2886	1.03016	0.391143	0.133534	124524	FALSE
10	Hippocampus	NeuN+	2	1	74462485	97.37	40039806	63481975	0.369273	0.640111	0.605401	2.23426	1.05841	0.768933	0.212103	124524	TRUE
11	Hippocampus	NeuN+	1	1	17315809	98.66	14825778	15166164	0.022444	0.978198	0.978206	45.7798	1.0196	0.482309	0.0975009	94148	TRUE
11	Hippocampus	NeuN+	2	1	18456465	98.64	15750174	16143505	0.024365	0.976328	0.976358	42.2199	1.02062	0.451119	0.106424	94148	TRUE
12	Hippocampus	NeuN+	1	1	19167913	97.7	15712596	16008665	0.018494	0.981917	0.981916	55.2257	1.03229	0.655992	0.162647	95500	TRUE
12	Hippocampus	NeuN+	2	1	16729805	98.69	13880696	14091296	0.014945	0.98535	0.985359	68.2823	1.03601	0.694209	0.159061	95500	TRUE
13	Hippocampus	NeuN+	1	1	12049437	96.74	10013705	10195185	0.017801	0.982728	0.98293	58.7962	1.03185	0.297795	0.0801468	94907	FALSE
13	Hippocampus	NeuN+	2	1	12049437	96.74	10013705	10195185	0.017801	0.982728	0.98293	58.7962	1.03185	0.297795	0.0798396	94907	FALSE
14	Hippocampus	NeuN+	1	1	11953304	91.38	8678163	9072440	0.043459	0.957332	0.957138	23.1662	1.02845	0.219412	0.0589408	53024	FALSE
14	Hippocampus	NeuN+	2	1	17033731	92.8	12379787	13105384	0.055366	0.945737	0.945469	18.1844	1.02305	0.225645	0.0468582	53024	FALSE
15	Hippocampus	NeuN+	1	1	12463475	98.37	10348395	10570471	0.021009	0.979661	0.979631	48.9999	1.02981	0.645332	0.131639	64520	TRUE
15	Hippocampus	NeuN+	2	1	9958121	98.37	8223836	8467477	0.028774	0.972095	0.971984	35.5447	1.03469	0.767285	0.12978	64520	TRUE
16	Hippocampus	NeuN+	1	1	20843499	94.57	16403347	16795716	0.023361	0.977089	0.977051	43.4642	1.02149	0.568379	0.125904	110435	TRUE
16	Hippocampus	NeuN+	2	1	22014004	90.67	16609126	17223373	0.035664	0.965025	0.964856	28.3067	1.033	0.922949	0.177894	110435	TRUE
12	dlPFC	PU.1+	1	1	32893954	98.03	28219102	29224388	0.034399	0.965601	0.965699	29.2191	1.06398	1.07393	0.448144	90981	TRUE
12	dlPFC	PU.1+	2	1	30787622	97.85	26436458	27253592	0.029983	0.970017	0.970157	33.631	1.06883	0.983278	0.446272	90981	TRUE
10	dlPFC	PU.1+	1	1	32356514	97.88	27288709	28174551	0.031441	0.968559	0.968918	32.396	1.03336	0.641096	0.23964	91495	TRUE
10	dlPFC	PU.1+	2	1	32713002	97.9	27545252	28505827	0.033697	0.966303	0.966711	30.2772	1.04145	0.690059	0.268191	91495	TRUE
17	dlPFC	PU.1+	1	1	28516240	98.89	23713631	24576185	0.035097	0.964903	0.965045	28.6943	1.08594	0.999341	0.455523	101924	TRUE
17	dlPFC	PU.1+	2	1	27460787	99.04	22911854	23698814	0.033207	0.966793	0.966914	30.3038	1.08082	1.0081	0.439104	101924	TRUE
18	dlPFC	PU.1+	1	1	36227381	93.81	29274603	30909593	0.052896	0.947104	0.947044	18.8509	1.06725	1.0736	0.514403	94597	TRUE
18	dlPFC	PU.1+	2	1	34891456	94.35	28608070	29917117	0.043756	0.956244	0.956332	22.9311	1.06745	1.06738	0.509164	94597	TRUE
16	dlPFC	PU.1+	1	1	34694705	98.06	29066894	30377154	0.043133	0.956867	0.957384	23.654	1.05492	0.78804	0.330975	106451	TRUE
16	dlPFC	PU.1+	2	1	40290054	82.02	28474654	29506265	0.034962	0.965038	0.96551	29.2619	1.04785	0.742568	0.347798	106451	TRUE
4	dlPFC	PU.1+	1	1	36565677	98.69	28552901	31170981	0.083991	0.916009	0.915004	11.6109	1.07039	0.981504	0.414333	103577	TRUE
4	dlPFC	PU.1+	2	1	38008615	98.76	30444986	32446090	0.061675	0.938325	0.937932	15.9954	1.05373	0.902347	0.403987	103577	TRUE
19	dlPFC	PU.1+	1	1	30917218	95.62	1988295	26454598	0.924841	0.075159	0.05881	3.47709	1.58098	4.93323	0.361581	98490	FALSE
19	dlPFC	PU.1+	2	1	34060448	93.92	4788854	28721263	0.833265	0.166735	0.064201	1.05133	1.27176	2.30109	0.341526	98490	FALSE
19	dlPFC	PU.1+	3	2	57150808	98.21	47848036	50597246	0.054335	0.945665	0.945974	18.5818	1.0533	0.865242	0.433508	98490	TRUE
1	dlPFC	PU.1+	1	1	34164389	98.93	28128539	28869297	0.025659	0.974341	0.974362	38.9672	1.01781	0.447769	0.201645	137251	TRUE
1	dlPFC	PU.1+	2	1	32720885	98.91	26788727	27596774	0.02928	0.97072	0.970722	34.0982	1.02063	0.443457	0.200536	137251	TRUE
3	dlPFC	PU.1+	1	1	28215486	97.84	17248872	24230116	0.288123	0.711877	0.688042	2.9009	1.06497	0.910495	0.252522	98464	TRUE
3	dlPFC	PU.1+	2	1	25012500	97.97	21339639	21782553	0.020333	0.979667	0.979786	49.554	1.02604	0.500697	0.231064	98464	TRUE
5	dlPFC	PU.1+	1	1	38882329	98.17	32483256	34327678	0.05373	0.94627	0.946258	18.5715	1.06474	0.898143	0.424879	96682	TRUE
5	dlPFC	PU.1+	2	1	31827265	98.31	27030437	28186160	0.041003	0.958997	0.959037	24.4023	1.06168	0.916079	0.410178	96682	TRUE
1	Hippocampus	PU.1+	1	1	10862151	97.57	8776727	8974652	0.022054	0.978681	0.978628	46.655	1.0312	0.550555	0.128069	74244	TRUE
1	Hippocampus	PU.1+	2	1	15194960	97.68	12247021	12522019	0.021961	0.978774	0.978737	46.9244	1.02751	0.606254	0.129734	74244	TRUE
2	Hippocampus	PU.1+	1	1	21284100	70.94	11938911	12898878	0.074423	0.927541	0.926466	13.3864	1.07117	0.881965	0.20726	71940	TRUE
2	Hippocampus	PU.1+	2	1	16634318	92.69	12704837	13157330	0.034391	0.966814	0.966753	30.0103	1.10984	0.98894	0.242128	71940	TRUE
3	Hippocampus	PU.1+	1	1	27851413	97.57	22248004	24065918	0.075539	0.92601	0.925151	13.188	1.11184	1.07582	0.31347	92327	TRUE
3	Hippocampus	PU.1+	2	1	13764013	97.84	10821381	11436247	0.053765	0.947948	0.947507	18.8788	1.07729	0.917961	0.212636	92327	TRUE
4	Hippocampus	PU.1+	1	1	12577030	98.5	10709924	11010266	0.027278	0.973252	0.973179	37.1485	1.02582	0.544003	0.0884866	74216	TRUE
4	Hippocampus	PU.1+	2	1	12686527	98.18	10663673	11034455	0.033602	0.967105	0.966964	30.1145	1.02328	0.485325	0.0813265	74216	TRUE
5	Hippocampus	PU.1+	1	1	25408066	78.31	16389818	17057697	0.039154	0.961615	0.961465	25.8152	1.0412	0.68941	0.196098	94556	TRUE
5	Hippocampus	PU.1+	2	1	25628624	91.26	19464729	20081286	0.030703	0.969953	0.969926	33.1865	1.03951	0.685406	0.202696	94556	TRUE
6	Hippocampus	PU.1+	1	1	19898683	92.63	15316528	15698056	0.024304	0.976229	0.976352	42.4429	1.08298	0.901994	0.285658	89006	TRUE
6	Hippocampus	PU.1+	2	1	17892875	93.87	13879617	14295496	0.029092	0.971725	0.971772	35.4503	1.08325	0.936856	0.275959	89006	TRUE
7	Hippocampus	PU.1+	1	1	21484939	58.09	10490722	10916406	0.038995	0.962189	0.962051	26.1982	1.02218	0.301259	0.0645563	60134	FALSE
7	Hippocampus	PU.1+	2	1	13563567	97.57	11388884	11596626	0.017914	0.982666	0.982763	58.07	1.01858	0.27254	0.0586636	60134	FALSE
8	Hippocampus	PU.1+	1	1	19823634	68.46	11698546	11972972	0.02292	0.97764	0.977639	44.619	1.03263	0.601641	0.116586	73829	TRUE
8	Hippocampus	PU.1+	2	1	16357152	84.07	11821544	12141870	0.026382	0.974321	0.974287	38.8003	1.04376	0.700285	0.148757	73829	TRUE
9	Hippocampus	PU.1+	1	1	12959853	95.8	10649286	10917259	0.024546	0.978484	0.978496	46.4785	1.05366	0.723662	0.17879	59927	TRUE
9	Hippocampus	PU.1+	2	1	14750674	95.59	11909877	12390951	0.038825	0.965882	0.965846	29.2123	1.05661	0.799804	0.178413	59927	TRUE
11	Hippocampus	PU.1+	1	1	21567215	72.7	13444124	13908098	0.03336	0.967616	0.967553	30.694	1.02736	0.550709	0.153217	95343	TRUE
11	Hippocampus	PU.1+	2	1	21294231	88.67	16306914	16725756	0.025042	0.975699	0.975725	41.1256	1.02191	0.481277	0.124128	95343	TRUE
12	Hippocampus	PU.1+	1	1	14677422	86.66	9909144	10750709	0.07828	0.92307	0.921712	12.5388	1.03903	0.632171	0.162333	77633	TRUE
12	Hippocampus	PU.1+	2	1	15332107	88.94	10363797	11465931	0.096123	0.905515	0.903387	10.1054	1.03067	0.490621	0.124959	77633	TRUE
13	Hippocampus	PU.1+	1	1	12587643	96.59	10359310	10674856	0.02956	0.971201	0.971331	34.8927	1.04471	0.491127	0.139719	65994	TRUE
13	Hippocampus	PU.1+	2	1	9326500	96.97	7791547	7982032	0.023864	0.976782	0.976906	43.3883	1.05874	0.542304	0.149476	65994	TRUE
14	Hippocampus	PU.1+	1	1	11927285	88.69	8247080	8807255	0.063604	0.937642	0.937002	15.6748	1.05362	0.344305	0.131479	50662	FALSE
14	Hippocampus	PU.1+	2	1	18025723	64.19	8913222	9582147	0.06981	0.931578	0.930917	14.2937	1.05374	0.328018	0.133009	50662	FALSE
15	Hippocampus	PU.1+	1	1	16625712	59.72	8310285	8482611	0.020315	0.980391	0.980401	50.9207	1.0675	0.840235	0.214731	75455	TRUE
15	Hippocampus	PU.1+	2	1	13883613	81.68	9522447	9710341	0.01935	0.981275	0.981261	53.299	1.04364	0.713687	0.184364	75455	TRUE
16	Hippocampus	PU.1+	1	1	30284828	79.55	17602567	20260609	0.131193	0.871512	0.867855	7.33266	1.02892	0.478125	N/A	N/A	TRUE
16	Hippocampus	PU.1+	2	1	6162128	88.54	4523630	4588549	0.014148	0.986158	0.986186	72.3783	1.03773	0.279999	N/A	N/A	FALSE
