# Supplementary material for: Cell type-specific histone acetylation profiling of Alzheimer’s disease subjects and integration with genetics
Source: Front Mol Neurosci. 2023 Jan 6;15:948456. doi: 10.3389/fnmol.2022.948456 (PMC9853565; doi:10.3389/fnmol.2022.948456)
Supplement: Supplementary file 3 [file Table_3.xlsx]

## Sheet: Peak_cell_type_specificity
Supplementary Table 3: Cell type specificity and nearest genes for the entire peak set
Chromosome	Start	End	Neuron population vs other log2FC	Microglia population vs other log2FC	OEG population vs other log2FC	Nearest Ensembl	Gene Name
chr1	713729	714752	-0.313444	0.275092	0.0383609		LOC100288069
chr1	752349	752853	-1.15142	0.660962	0.490459	ENSG00000177757	FAM87B
chr1	753238	753707	-1.34224	0.915952	0.426289	ENSG00000177757	FAM87B
chr1	754093	754751	-0.8325	0.525176	0.307331	ENSG00000177757	FAM87B
chr1	755181	758877	-0.327308	0.640264	-0.312947	ENSG00000177757	FAM87B
chr1	762591	763048	-0.0818286	0.108301	-0.0264658	ENSG00000225880	LINC00115
chr1	804907	805708	-0.148114	0.29562	-0.147498	ENSG00000230368	FAM41C
chr1	838808	841095	0.0713411	0.267534	-0.338865	ENSG00000223764	LOC100130417
chr1	841305	841995	-0.0869364	0.54607	-0.459128	ENSG00000223764	LOC100130417
chr1	845207	846323	0.487553	-0.166947	-0.320598	ENSG00000223764	LOC100130417
chr1	851955	853410	-0.0338291	0.142842	-0.109005	ENSG00000223764	LOC100130417
chr1	855066	862149	-0.267652	0.319044	-0.0513798	ENSG00000187634	SAMD11
chr1	868696	869139	-0.0239355	0.0115903	0.0123495	ENSG00000187634	SAMD11
chr1	870326	871567	0.205981	-0.135959	-0.0700147	ENSG00000187634	SAMD11
chr1	874247	878628	-0.223267	0.235951	-0.0126737	ENSG00000187634	SAMD11
chr1	890316	891351	-0.27249	0.735413	-0.462917	ENSG00000188976	NOC2L
chr1	892625	893369	-0.19199	0.335763	-0.143768	ENSG00000188976	NOC2L
chr1	893769	897158	-0.367964	0.360428	0.00754739	ENSG00000187961	KLHL17
chr1	901322	902584	-0.711879	0.612791	0.0990964	ENSG00000187583	PLEKHN1
chr1	910682	912007	-0.315712	0.21827	0.0974506	ENSG00000187642	PERM1
chr1	919142	919964	-0.147457	0.0268507	0.120613	ENSG00000187642	PERM1
chr1	932915	933361	0.0204314	0.131701	-0.152128	ENSG00000188290	HES4
chr1	933635	937757	-0.13608	0.196821	-0.0607297	ENSG00000188290	HES4
chr1	939425	941085	0.0632314	0.187769	-0.250992	ENSG00000188290	HES4
chr1	941364	941819	0.120898	-0.0613799	-0.0595131	ENSG00000188290	HES4
chr1	947731	950945	-0.659272	0.596805	0.0624777	ENSG00000187608	ISG15
chr1	953608	953942	-0.680824	0.295006	0.385821	ENSG00000188157	AGRN
chr1	954177	960970	-0.961565	0.214235	0.747343	ENSG00000188157	AGRN
chr1	961204	963801	-0.216164	-0.180745	0.396919	ENSG00000188157	AGRN
chr1	964396	965167	-0.0511998	-0.156998	0.208204	ENSG00000188157	AGRN
chr1	966215	970183	-0.147928	-0.135549	0.28349	ENSG00000188157	AGRN
chr1	970832	972226	1.02315	-0.43848	-0.584665	ENSG00000188157	AGRN
chr1	972817	976833	0.385701	-0.117747	-0.267943	ENSG00000188157	AGRN
chr1	977052	978278	0.249307	-0.328263	0.0789627	ENSG00000217801	LOC100288175
chr1	978491	978713	0.667755	-0.535803	-0.131949	ENSG00000217801	LOC100288175
chr1	979147	980924	1.12413	-0.697009	-0.427112	ENSG00000217801	LOC100288175
chr1	982090	983817	0.564278	-0.362966	-0.201305	ENSG00000217801	LOC100288175
chr1	984574	987004	1.02198	-0.622486	-0.399482	ENSG00000217801	LOC100288175
chr1	988199	992543	1.08947	-0.628002	-0.461462	ENSG00000217801	LOC100288175
chr1	993320	996247	0.12964	0.0283977	-0.158028	ENSG00000217801	LOC100288175
chr1	996697	997225	0.143481	-0.119807	-0.0236685	ENSG00000217801	LOC100288175
chr1	997585	1000160	0.253616	-0.185074	-0.0685324	ENSG00000217801	LOC100288175
chr1	1001738	1002573	0.665276	-0.44824	-0.21703	ENSG00000217801	LOC100288175
chr1	1002856	1005112	0.137022	-0.13042	-0.00659202	ENSG00000237330	RNF223
chr1	1005597	1006651	0.420457	-0.354462	-0.0659889	ENSG00000237330	RNF223
chr1	1006864	1008236	1.13573	-0.682448	-0.45328	ENSG00000237330	RNF223
chr1	1008625	1009776	0.547795	-0.328864	-0.218925	ENSG00000237330	RNF223
chr1	1014719	1016045	-0.190991	0.155417	0.0355832	ENSG00000237330	RNF223
chr1	1016301	1016945	0.389841	-0.308889	-0.080947	ENSG00000237330	RNF223
chr1	1017659	1018014	0.13965	-0.128539	-0.0111068	ENSG00000237330	RNF223
chr1	1018676	1019022	0.569838	-0.336699	-0.233136	ENSG00000237330	RNF223
chr1	1019533	1023540	0.708319	-0.473138	-0.235172	ENSG00000237330	RNF223
chr1	1023749	1025217	0.375865	-0.261462	-0.114396	ENSG00000237330	RNF223
chr1	1025422	1026065	0.167684	-0.129794	-0.0378849	ENSG00000237330	RNF223
chr1	1028539	1029321	-0.235244	-0.118667	0.353917	ENSG00000237330	RNF223
chr1	1032067	1037176	-1.51261	0.399328	1.11329	ENSG00000131591	C1orf159
chr1	1037474	1037842	-1.18251	0.366184	0.816329	ENSG00000131591	C1orf159
chr1	1038236	1039260	-0.856096	0.178755	0.677348	ENSG00000131591	C1orf159
chr1	1039635	1040696	-0.647823	0.185593	0.462236	ENSG00000131591	C1orf159
chr1	1041956	1042724	-0.78671	0.208198	0.578517	ENSG00000131591	C1orf159
chr1	1045799	1047777	0.450061	-0.438712	-0.0113412	ENSG00000131591	C1orf159
chr1	1049677	1053036	-0.0819308	-0.0244295	0.106371	ENSG00000131591	C1orf159
chr1	1053542	1055208	0.304449	-0.0511777	-0.253263	ENSG00000131591	C1orf159
chr1	1056298	1058958	-0.468355	0.0785371	0.389828	ENSG00000131591	C1orf159
chr1	1059378	1060756	-0.837991	0.138433	0.699566	ENSG00000131591	C1orf159
chr1	1063902	1064819	0.555539	-0.397496	-0.158037	ENSG00000223823	LINC01342
chr1	1069929	1070767	0.323441	-0.294359	-0.029076	ENSG00000223823	LINC01342
chr1	1071086	1071684	0.183714	-0.178689	-0.00501961	ENSG00000223823	LINC01342
chr1	1071897	1072950	0.0254664	0.0393024	-0.0647618	ENSG00000223823	LINC01342
chr1	1079417	1080329	-0.236685	0.257073	-0.020382	ENSG00000223823	LINC01342
chr1	1081225	1082313	-0.169148	-0.143619	0.312774	ENSG00000223823	LINC01342
chr1	1084556	1087740	-0.439019	0.0471123	0.391916	ENSG00000223823	LINC01342
chr1	1088455	1089694	-0.751421	0.0238126	0.727616	ENSG00000207730	MIR200B
chr1	1090343	1095048	-1.13445	0.423716	0.710744	ENSG00000207730	MIR200B
chr1	1095854	1097912	-0.702533	0.353477	0.349065	ENSG00000207730	MIR200B
chr1	1108746	1109554	-0.523632	0.187544	0.336094	ENSG00000162571	TTLL10
chr1	1116670	1121256	-1.25719	0.352243	0.904962	ENSG00000162571	TTLL10
chr1	1121752	1122192	-1.29474	0.385831	0.908915	ENSG00000162571	TTLL10
chr1	1124585	1125088	-1.34954	1.12398	0.225559	ENSG00000162571	TTLL10
chr1	1134269	1134777	0.066727	0.0908694	-0.157591	ENSG00000186891	TNFRSF18
chr1	1135410	1137205	0.162855	0.160196	-0.323042	ENSG00000186891	TNFRSF18
chr1	1138200	1139809	0.332484	-0.124537	-0.20794	ENSG00000186891	TNFRSF18
chr1	1140157	1142380	0.0683036	-0.0798113	0.0115172	ENSG00000186891	TNFRSF18
chr1	1142728	1145089	-0.0533771	-0.10908	0.162468	ENSG00000186891	TNFRSF18
chr1	1145497	1146361	0.0716085	-0.0722545	0.000652655	ENSG00000186827	TNFRSF4
chr1	1146592	1149833	0.113181	0.348648	-0.461819	ENSG00000186827	TNFRSF4
chr1	1150089	1151329	0.4544	-0.279614	-0.174778	ENSG00000186827	TNFRSF4
chr1	1155034	1155366	0.798985	-0.569148	-0.229832	ENSG00000186827	TNFRSF4
chr1	1157019	1158040	0.319944	-0.155722	-0.164216	ENSG00000186827	TNFRSF4
chr1	1158677	1159134	0.479816	-0.30012	-0.179692	ENSG00000078808	SDF4
chr1	1159894	1161051	0.545466	-0.398306	-0.147153	ENSG00000078808	SDF4
chr1	1161319	1161600	0.675086	-0.401009	-0.274073	ENSG00000078808	SDF4
chr1	1164057	1164447	0.235961	-0.206131	-0.0298257	ENSG00000078808	SDF4
chr1	1164868	1168717	-0.369379	0.202689	0.166702	ENSG00000078808	SDF4
chr1	1170612	1174019	-0.322337	-0.00022764	0.322575	ENSG00000176022	B3GALT6
chr1	1174302	1175760	-0.452082	0.120536	0.331554	ENSG00000184163	C1QTNF12
chr1	1176179	1176645	-0.269561	0.113074	0.156492	ENSG00000184163	C1QTNF12
chr1	1180802	1183101	0.13389	-0.0467802	-0.0871009	ENSG00000184163	C1QTNF12
chr1	1185897	1186204	-0.851729	0.242052	0.609682	ENSG00000184163	C1QTNF12
chr1	1189736	1190215	-0.00369414	-0.22596	0.229659	ENSG00000184163	C1QTNF12
chr1	1190842	1191155	0.0657402	-0.0769635	0.0112269	ENSG00000184163	C1QTNF12
chr1	1192925	1193427	0.0134094	-0.0569797	0.0435756	ENSG00000184163	C1QTNF12
chr1	1193794	1194367	-0.070357	0.195526	-0.125163	ENSG00000184163	C1QTNF12
chr1	1194606	1195476	-0.432901	0.800516	-0.367608	ENSG00000184163	C1QTNF12
chr1	1200378	1200767	0.183817	-0.0913787	-0.0924341	ENSG00000160087	UBE2J2
chr1	1202961	1203326	0.264725	-0.171033	-0.0936885	ENSG00000160087	UBE2J2
chr1	1205518	1207054	-0.040441	-0.0138202	0.0542698	ENSG00000160087	UBE2J2
chr1	1207398	1211301	-0.354887	0.172645	0.182255	ENSG00000160087	UBE2J2
chr1	1215945	1217710	0.122349	-0.294146	0.171806	ENSG00000162572	SCNN1D
chr1	1218415	1219407	0.48748	-0.37539	-0.112082	ENSG00000162572	SCNN1D
chr1	1219725	1223562	0.315574	-0.328564	0.0130003	ENSG00000162572	SCNN1D
chr1	1225474	1227296	-0.0360221	-0.359039	0.395071	ENSG00000278073	MIR6726
chr1	1228096	1231973	-0.0377376	-0.29579	0.333539	ENSG00000278073	MIR6726
chr1	1232945	1249502	-0.354615	-0.0889546	0.443585		SNORD167
chr1	1250135	1251561	0.780849	-0.476214	-0.304627	ENSG00000283712	MIR6727
chr1	1251798	1253297	1.13619	-0.802634	-0.333545	ENSG00000283712	MIR6727
chr1	1254134	1257764	0.812686	-0.535412	-0.277264	ENSG00000127054	INTS11
chr1	1258091	1262662	-0.133221	0.0512305	0.0820026	ENSG00000224051	CPTP
chr1	1263732	1266999	0.566737	-0.405571	-0.161157	ENSG00000169962	TAS1R3
chr1	1268420	1269304	0.784323	-0.586738	-0.197578	ENSG00000169962	TAS1R3
chr1	1271892	1273332	0.564203	-0.396178	-0.168018	ENSG00000284372	MIR6808
chr1	1273773	1285534	0.0370616	-0.088392	0.0513438	ENSG00000284372	MIR6808
chr1	1286669	1291265	-0.221451	0.130373	0.0910883	ENSG00000107404	DVL1
chr1	1291480	1292575	-0.239721	0.0314246	0.208304	ENSG00000162576	MXRA8
chr1	1292873	1295859	-0.18426	-0.00605498	0.190325	ENSG00000162576	MXRA8
chr1	1297006	1297727	-0.108558	0.00121044	0.107354	ENSG00000162576	MXRA8
chr1	1306011	1308032	-0.0378992	0.0189448	0.0189636	ENSG00000175756	AURKAIP1
chr1	1308381	1312606	-0.383517	0.284317	0.0992122	ENSG00000175756	AURKAIP1
chr1	1315731	1316390	0.0636852	-0.211292	0.147612	ENSG00000175756	AURKAIP1
chr1	1321302	1321633	0.249031	-0.151251	-0.0977763	ENSG00000175756	AURKAIP1
chr1	1328359	1328679	0.308956	-0.198065	-0.110887	ENSG00000221978	CCNL2
chr1	1332556	1337936	-0.362902	0.229202	0.133713	ENSG00000224870	LOC148413
chr1	1339996	1343585	-0.286566	0.222843	0.0637347	ENSG00000242485	MRPL20
chr1	1344698	1345103	-0.300755	-0.0222547	0.323014	ENSG00000242485	MRPL20
chr1	1346901	1347316	-0.0889481	-0.172733	0.261687	ENSG00000242485	MRPL20
chr1	1350588	1351494	-0.934771	0.160946	0.773831	ENSG00000235098	ANKRD65
chr1	1352507	1357147	-0.947601	0.0970847	0.850529	ENSG00000235098	ANKRD65
chr1	1358427	1358750	-1.28493	0.253755	1.03118	ENSG00000235098	ANKRD65
chr1	1359090	1364018	-1.19837	0.141564	1.05682	ENSG00000205116	TMEM88B
chr1	1364483	1367570	-1.31645	0.202076	1.11439		LINC01770
chr1	1367796	1370159	-1.4588	0.368011	1.0908		LINC01770
chr1	1370488	1372912	-1.07248	0.25295	0.819542	ENSG00000179403	VWA1
chr1	1373348	1374410	-1.01643	0.32771	0.688731	ENSG00000179403	VWA1
chr1	1374886	1377100	-1.14096	0.31892	0.822053	ENSG00000179403	VWA1
chr1	1379138	1379853	-0.933022	0.255004	0.678023	ENSG00000215915	ATAD3C
chr1	1390950	1391322	1.09289	-0.489713	-0.60317	ENSG00000215915	ATAD3C
chr1	1397474	1398472	-0.622485	0.462735	0.159756	ENSG00000160072	ATAD3B
chr1	1405947	1407295	-0.409327	0.280203	0.129133	ENSG00000160072	ATAD3B
chr1	1407927	1408431	-0.23664	0.212144	0.0245016	ENSG00000160072	ATAD3B
chr1	1413506	1413838	0.538164	-0.211583	-0.326577	ENSG00000160072	ATAD3B
chr1	1414726	1415382	1.13275	-0.530443	-0.602298	ENSG00000160072	ATAD3B
chr1	1418105	1418397	0.99263	-0.71164	-0.280987	ENSG00000160072	ATAD3B
chr1	1439961	1441610	-1.24097	0.519341	0.721641	ENSG00000197785	ATAD3A
chr1	1442859	1443443	-0.96725	0.471345	0.49591	ENSG00000197785	ATAD3A
chr1	1446138	1447509	-0.417596	0.276822	0.140784	ENSG00000197785	ATAD3A
chr1	1453300	1454340	1.49921	-0.785655	-0.713553	ENSG00000197785	ATAD3A
chr1	1455177	1455407	1.73088	-0.6758	-1.05508	ENSG00000197785	ATAD3A
chr1	1456097	1456347	0.997369	-0.634418	-0.362948	ENSG00000197785	ATAD3A
chr1	1457169	1457414	0.809839	-0.560669	-0.249168	ENSG00000197785	ATAD3A
chr1	1458493	1459342	1.96094	-1.07346	-0.887478	ENSG00000197785	ATAD3A
chr1	1460187	1460770	1.41636	-0.78348	-0.632879	ENSG00000197785	ATAD3A
chr1	1461012	1461633	1.16137	-0.553319	-0.608049	ENSG00000197785	ATAD3A
chr1	1462584	1463248	0.92808	-0.616078	-0.311997	ENSG00000205090	TMEM240
chr1	1463639	1464525	1.00247	-0.560229	-0.442238	ENSG00000205090	TMEM240
chr1	1464817	1465389	0.826308	-0.496452	-0.329851	ENSG00000205090	TMEM240
chr1	1469705	1472475	0.87381	-0.607906	-0.265895	ENSG00000205090	TMEM240
chr1	1473072	1476987	0.212647	-0.333286	0.120651	ENSG00000205090	TMEM240
chr1	1477259	1481557	0.551437	-0.490282	-0.0611451	ENSG00000205090	TMEM240
chr1	1482199	1483558	0.758872	-0.500025	-0.258839	ENSG00000205090	TMEM240
chr1	1483893	1484570	0.616121	-0.51267	-0.103445	ENSG00000205090	TMEM240
chr1	1485331	1486522	0.475814	-0.550215	0.07441	ENSG00000205090	TMEM240
chr1	1487422	1488159	0.357054	-0.339219	-0.017829	ENSG00000205090	TMEM240
chr1	1489182	1490825	0.845973	-0.529537	-0.316428	ENSG00000205090	TMEM240
chr1	1491894	1492462	0.337307	-0.246203	-0.0910984	ENSG00000205090	TMEM240
chr1	1493625	1494835	-0.240781	-0.0767678	0.317557	ENSG00000160075	SSU72
chr1	1496964	1498628	0.563111	-0.357493	-0.20561	ENSG00000160075	SSU72
chr1	1502233	1502845	-0.396579	-0.0799667	0.476553	ENSG00000160075	SSU72
chr1	1503137	1503738	-0.58964	-0.04428	0.633927	ENSG00000160075	SSU72
chr1	1504573	1506224	0.10243	-0.19142	0.0889982	ENSG00000160075	SSU72
chr1	1508696	1511210	-0.363319	0.320861	0.0424701	ENSG00000160075	SSU72
chr1	1512528	1513176	0.0423701	-0.072152	0.0297876	ENSG00000160075	SSU72
chr1	1513678	1514655	0.337199	-0.172466	-0.164727	ENSG00000160075	SSU72
chr1	1529164	1530318	0.620345	-0.266693	-0.353646		LOC105378586
chr1	1531722	1533557	0.796472	-0.222694	-0.57377		LOC105378586
chr1	1534314	1535243	0.860436	0.102778	-0.963206		LOC105378586
chr1	1535487	1536264	0.831649	0.0997591	-0.9314	ENSG00000228594	FNDC10
chr1	1538357	1538829	0.975278	-0.249365	-0.725907	ENSG00000228594	FNDC10
chr1	1539827	1540735	0.510401	-0.041852	-0.468542	ENSG00000228594	FNDC10
chr1	1541733	1542662	-0.617239	1.50899	-0.891746	ENSG00000228594	FNDC10
chr1	1542912	1543372	-0.345362	0.946084	-0.600718	ENSG00000197530	MIB2
chr1	1545057	1546857	0.436673	-0.172562	-0.264103	ENSG00000197530	MIB2
chr1	1547095	1547807	0.515207	-0.347919	-0.167282	ENSG00000197530	MIB2
chr1	1548798	1552716	-0.15288	0.11703	0.0358629	ENSG00000197530	MIB2
chr1	1553265	1554340	0.176507	-0.0417363	-0.134764	ENSG00000197530	MIB2
chr1	1554740	1555669	0.518214	-0.278209	-0.239999	ENSG00000197530	MIB2
chr1	1556004	1556644	0.578993	-0.309392	-0.269594	ENSG00000197530	MIB2
chr1	1557013	1557965	0.534624	-0.364285	-0.170333	ENSG00000197530	MIB2
chr1	1559194	1565031	0.920697	-0.436964	-0.483723	ENSG00000189409	MMP23B
chr1	1565481	1567780	0.380418	-0.171524	-0.208884	ENSG00000189409	MMP23B
chr1	1590174	1590984	-0.720248	0.455184	0.265072	ENSG00000215914	MMP23A
chr1	1596478	1598264	0.357007	-0.223573	-0.133426	ENSG00000189339	SLC35E2B
chr1	1600385	1601121	0.563307	-0.252614	-0.310688	ENSG00000189339	SLC35E2B
chr1	1602353	1603357	0.468564	-0.208372	-0.260186	ENSG00000189339	SLC35E2B
chr1	1603599	1604270	0.662903	-0.44625	-0.216647	ENSG00000189339	SLC35E2B
chr1	1609178	1610251	0.343207	-0.285687	-0.0575111	ENSG00000189339	SLC35E2B
chr1	1611670	1612647	0.660936	-0.398308	-0.262621	ENSG00000189339	SLC35E2B
chr1	1612924	1613177	0.899466	-0.228181	-0.671282	ENSG00000189339	SLC35E2B
chr1	1613577	1615824	0.648429	-0.414237	-0.234183	ENSG00000189339	SLC35E2B
chr1	1616731	1617292	0.44572	-0.234278	-0.211436	ENSG00000189339	SLC35E2B
chr1	1618533	1618786	0.652819	-0.335427	-0.317388	ENSG00000189339	SLC35E2B
chr1	1619287	1619694	0.588348	-0.316885	-0.271458	ENSG00000189339	SLC35E2B
chr1	1623752	1624775	-0.43732	0.184929	0.252398	ENSG00000189339	SLC35E2B
chr1	1625214	1626058	-0.644975	0.394401	0.25058	ENSG00000189339	SLC35E2B
chr1	1655473	1656295	-0.703355	0.355684	0.347679	ENSG00000248333	CDK11B
chr1	1660045	1660775	0.571146	-0.130554	-0.440586	ENSG00000008128	CDK11A
chr1	1662348	1662914	0.568733	-0.28956	-0.279168	ENSG00000008128	CDK11A
chr1	1677582	1678066	-0.57974	0.248514	0.331233	ENSG00000215790	SLC35E2A
chr1	1680125	1680616	0.187559	-0.131758	-0.0557949	ENSG00000215790	SLC35E2A
chr1	1684084	1684879	0.144669	-0.06934	-0.0753227	ENSG00000008130	NADK
chr1	1686572	1687383	0.50899	-0.21261	-0.296375	ENSG00000008130	NADK
chr1	1687850	1691216	0.214521	-0.152272	-0.0622395	ENSG00000008130	NADK
chr1	1691723	1692334	0.425399	-0.2501	-0.175293	ENSG00000008130	NADK
chr1	1692892	1693917	0.507281	-0.284465	-0.222809	ENSG00000008130	NADK
chr1	1694154	1694701	0.570576	-0.412389	-0.158182	ENSG00000008130	NADK
chr1	1694979	1696100	0.308999	-0.266538	-0.0424526	ENSG00000008130	NADK
chr1	1696316	1696854	0.108369	0.0179356	-0.126299	ENSG00000008130	NADK
chr1	1706575	1707511	-0.254299	0.446882	-0.192576	ENSG00000008130	NADK
chr1	1708261	1715132	-0.459518	0.593	-0.133469	ENSG00000008130	NADK
chr1	1716125	1717286	0.0747252	-0.115417	0.0406987	ENSG00000008130	NADK
chr1	1717653	1719045	-0.0620131	-0.200955	0.262976	ENSG00000008130	NADK
chr1	1719320	1720596	-0.171658	-0.210792	0.382459	ENSG00000008130	NADK
chr1	1721140	1722613	-0.0184561	-0.186647	0.205112	ENSG00000008130	NADK
chr1	1722879	1723433	0.222184	-0.304427	0.0822491	ENSG00000008130	NADK
chr1	1724384	1725577	0.499509	-0.353787	-0.145714	ENSG00000008130	NADK
chr1	1726447	1726959	0.204997	-0.287512	0.0825215	ENSG00000008130	NADK
chr1	1727182	1728384	0.0436332	-0.0814423	0.0378168	ENSG00000008130	NADK
chr1	1728800	1730175	0.0186712	0.0606335	-0.0792969	ENSG00000008130	NADK
chr1	1730756	1733571	-0.176583	-0.0802152	0.256808	ENSG00000008130	NADK
chr1	1734027	1735073	-0.248881	-0.104017	0.352906	ENSG00000008130	NADK
chr1	1735742	1736457	-0.322575	-0.0766653	0.399247	ENSG00000008130	NADK
chr1	1736700	1738869	-0.705652	-0.0288039	0.734466	ENSG00000008130	NADK
chr1	1739428	1740077	-0.156921	-0.22816	0.385087	ENSG00000008130	NADK
chr1	1740361	1741420	-0.182489	-0.0806139	0.26311	ENSG00000008130	NADK
chr1	1743540	1745142	0.0395765	-0.214746	0.175178	ENSG00000008130	NADK
chr1	1745382	1746246	-0.529931	-0.000116862	0.530055	ENSG00000008130	NADK
chr1	1746462	1747923	0.111386	-0.158699	0.0473211	ENSG00000008130	NADK
chr1	1748269	1749694	-0.0131665	-0.202372	0.215547	ENSG00000008130	NADK
chr1	1751915	1753734	-0.187047	-0.123483	0.310538	ENSG00000008130	NADK
chr1	1754041	1754442	0.196917	-0.230667	0.0337545	ENSG00000008130	NADK
chr1	1755068	1755854	-0.0709351	-0.101672	0.172614	ENSG00000008130	NADK
chr1	1757546	1759380	-0.1651	-0.19926	0.364369	ENSG00000008130	NADK
chr1	1759695	1761148	-0.360225	-0.1142	0.474433	ENSG00000008130	NADK
chr1	1762007	1762521	-0.247234	-0.0688815	0.31612	ENSG00000008130	NADK
chr1	1763211	1765853	-0.474365	-0.0837965	0.558172	ENSG00000008130	NADK
chr1	1766238	1767125	-0.584766	0.0753974	0.509376	ENSG00000008130	NADK
chr1	1768986	1769864	-0.861627	0.199989	0.661644	ENSG00000078369	GNB1
chr1	1770115	1773489	-1.04118	0.23378	0.807414	ENSG00000078369	GNB1
chr1	1773766	1775252	-0.677935	0.0518644	0.626079	ENSG00000078369	GNB1
chr1	1775547	1776317	-0.736625	0.203629	0.533003	ENSG00000078369	GNB1
chr1	1777008	1779537	-0.875779	0.278493	0.597296	ENSG00000078369	GNB1
chr1	1779972	1781016	-0.759128	0.33218	0.426955	ENSG00000078369	GNB1
chr1	1781992	1782451	-0.414917	0.0925064	0.322416	ENSG00000078369	GNB1
chr1	1782869	1783332	-0.598861	0.0817596	0.517107	ENSG00000078369	GNB1
chr1	1783877	1785754	-0.772872	0.0540274	0.718855	ENSG00000078369	GNB1
chr1	1786504	1791276	-0.768172	0.222466	0.545717	ENSG00000078369	GNB1
chr1	1791628	1793453	-0.625416	0.246389	0.379036	ENSG00000078369	GNB1
chr1	1793767	1795221	-0.156443	-0.035893	0.192344	ENSG00000078369	GNB1
chr1	1795801	1796337	0.00202528	-0.051008	0.0489886	ENSG00000078369	GNB1
chr1	1800668	1801981	-0.305722	0.277569	0.028161	ENSG00000078369	GNB1
chr1	1802480	1805636	-0.125537	-0.0217786	0.147325	ENSG00000078369	GNB1
chr1	1807562	1808103	-0.0451599	-0.039944	0.0851093	ENSG00000078369	GNB1
chr1	1808987	1809951	0.201842	-0.073843	-0.127993	ENSG00000078369	GNB1
chr1	1810297	1810799	0.012329	-0.0508858	0.0385623	ENSG00000078369	GNB1
chr1	1812057	1813726	-0.173242	0.0488927	0.124358	ENSG00000078369	GNB1
chr1	1814510	1815369	-0.267882	0.0725038	0.195386	ENSG00000078369	GNB1
chr1	1817718	1818176	-0.139752	0.0926993	0.0470584	ENSG00000078369	GNB1
chr1	1818570	1827684	0.0121853	0.0937401	-0.105911	ENSG00000078369	GNB1
chr1	1829046	1829508	0.463796	-0.241469	-0.222322	ENSG00000078369	GNB1
chr1	1830315	1831686	0.247414	0.0462389	-0.293645	ENSG00000078369	GNB1
chr1	1832692	1833621	0.223731	-0.0793984	-0.144326	ENSG00000078369	GNB1
chr1	1836608	1836936	-0.35418	-0.0305057	0.38469	ENSG00000169885	CALML6
chr1	1837261	1839166	-0.267732	0.0703242	0.197418	ENSG00000169885	CALML6
chr1	1839382	1842495	-0.336143	0.174479	0.161675	ENSG00000169885	CALML6
chr1	1845380	1846590	0.156197	0.0894384	-0.245628	ENSG00000169885	CALML6
chr1	1847127	1854728	-0.136012	0.209158	-0.0731343	ENSG00000178821	TMEM52
chr1	1872759	1876020	0.729607	-0.383482	-0.346115	ENSG00000178821	TMEM52
chr1	1877472	1878681	0.205644	-0.284308	0.0786712	ENSG00000178821	TMEM52
chr1	1886989	1887828	0.574132	-0.0813054	-0.492821	ENSG00000178821	TMEM52
chr1	1888276	1891653	0.909466	-0.114058	-0.795399	ENSG00000178821	TMEM52
chr1	1893095	1893612	0.856362	0.226212	-1.08257	ENSG00000142609	CFAP74
chr1	1895038	1895915	0.422024	0.627532	-1.04955	ENSG00000142609	CFAP74
chr1	1896204	1897267	-0.315791	1.17721	-0.861407	ENSG00000142609	CFAP74
chr1	1898471	1899163	-0.342924	1.45843	-1.1155	ENSG00000142609	CFAP74
chr1	1899458	1901934	0.747272	0.378946	-1.12621	ENSG00000142609	CFAP74
chr1	1902843	1903375	0.95001	-0.177293	-0.772713	ENSG00000142609	CFAP74
chr1	1904342	1907888	1.13808	-0.225051	-0.913025	ENSG00000142609	CFAP74
chr1	1908623	1909370	0.639691	0.132294	-0.771979	ENSG00000142609	CFAP74
chr1	1909585	1910251	0.71122	0.0423987	-0.753614	ENSG00000142609	CFAP74
chr1	1911924	1912772	0.831047	0.194427	-1.02547	ENSG00000142609	CFAP74
chr1	1913641	1915004	1.39167	-0.622742	-0.768924	ENSG00000142609	CFAP74
chr1	1915513	1917356	1.03732	-0.143626	-0.893687	ENSG00000142609	CFAP74
chr1	1917710	1918860	0.898157	0.139896	-1.03805	ENSG00000142609	CFAP74
chr1	1919246	1922455	0.797937	0.34172	-1.13965	ENSG00000142609	CFAP74
chr1	1923497	1923885	0.442071	0.522071	-0.964138	ENSG00000142609	CFAP74
chr1	1925692	1929444	-0.508395	1.42299	-0.914589	ENSG00000142609	CFAP74
chr1	1931731	1932621	0.366627	0.407689	-0.77431	ENSG00000142609	CFAP74
chr1	1934509	1935643	0.763424	0.187936	-0.951351	ENSG00000142609	CFAP74
chr1	1936176	1936913	0.999427	-0.0333711	-0.966051	ENSG00000142609	CFAP74
chr1	1945662	1947338	0.703681	-0.339339	-0.364334	ENSG00000187730	GABRD
chr1	1948636	1951593	1.17056	-0.322442	-0.84811	ENSG00000187730	GABRD
chr1	1955389	1957254	1.37959	-0.0801962	-1.29939	ENSG00000187730	GABRD
chr1	1957498	1957899	1.41737	-0.261431	-1.15593	ENSG00000187730	GABRD
chr1	1958269	1964325	1.6817	-0.543469	-1.13822	ENSG00000187730	GABRD
chr1	1966080	1968358	1.55886	-0.528467	-1.03038	ENSG00000226969	LOC105378591
chr1	1969249	1971224	1.47216	-0.59797	-0.874182	ENSG00000226969	LOC105378591
chr1	1971962	1979876	0.835068	-0.182328	-0.652727	ENSG00000226969	LOC105378591
chr1	1980614	1983098	-0.40663	0.740418	-0.333779	ENSG00000067606	PRKCZ
chr1	1990952	1991924	-0.414666	-0.0188541	0.433526	ENSG00000067606	PRKCZ
chr1	1999662	1999885	-0.237403	0.0353858	0.20202	ENSG00000067606	PRKCZ
chr1	2000984	2007890	0.228152	-0.517186	0.289048	ENSG00000067606	PRKCZ
chr1	2008187	2008989	-0.288978	-0.193005	0.481989	ENSG00000067606	PRKCZ
chr1	2010672	2015231	0.0299796	-0.304234	0.274265	ENSG00000067606	PRKCZ
chr1	2015486	2016987	-0.212507	-0.227485	0.440001	ENSG00000067606	PRKCZ
chr1	2017646	2018516	-1.07843	0.055878	1.02257	ENSG00000067606	PRKCZ
chr1	2018746	2022526	-0.883013	-0.00839494	0.891421	ENSG00000067606	PRKCZ
chr1	2022737	2024725	-0.440165	-0.0497765	0.489952	ENSG00000067606	PRKCZ
chr1	2024987	2025540	-0.022487	-0.218372	0.240866	ENSG00000067606	PRKCZ
chr1	2026114	2031667	0.110589	-0.261163	0.150586	ENSG00000067606	PRKCZ
chr1	2032674	2033557	0.278983	-0.180973	-0.0980038	ENSG00000067606	PRKCZ
chr1	2034145	2036174	0.0929707	-0.273157	0.180195	ENSG00000067606	PRKCZ
chr1	2037126	2037756	0.472819	-0.303723	-0.169089	ENSG00000067606	PRKCZ
chr1	2038066	2040834	0.743206	-0.392008	-0.351189	ENSG00000067606	PRKCZ
chr1	2041550	2043931	-0.25651	0.746627	-0.490108	ENSG00000067606	PRKCZ
chr1	2044402	2045456	-0.068392	0.752869	-0.684469	ENSG00000067606	PRKCZ
chr1	2046345	2048034	0.0847808	-0.138836	0.0540642	ENSG00000067606	PRKCZ
chr1	2052248	2052905	0.614209	-0.059196	-0.555008	ENSG00000067606	PRKCZ
chr1	2055779	2060649	-0.106771	0.0797097	0.0270736	ENSG00000067606	PRKCZ
chr1	2061365	2071953	0.000717068	-0.107862	0.107159	ENSG00000067606	PRKCZ
chr1	2073851	2074410	0.463456	-0.299473	-0.163977	ENSG00000067606	PRKCZ
chr1	2074785	2075894	0.520655	-0.348065	-0.172583	ENSG00000067606	PRKCZ
chr1	2077002	2078646	0.859612	-0.530874	-0.32873	ENSG00000182873	PRKCZ-AS1
chr1	2079923	2081249	0.326396	-0.102583	-0.223806	ENSG00000182873	PRKCZ-AS1
chr1	2081596	2082196	0.612422	-0.164743	-0.447674	ENSG00000182873	PRKCZ-AS1
chr1	2082558	2083497	0.56347	-0.20207	-0.361393	ENSG00000182873	PRKCZ-AS1
chr1	2086056	2089945	0.492953	-0.522556	0.0296132	ENSG00000182873	PRKCZ-AS1
chr1	2090512	2091051	0.590558	-0.424083	-0.166469	ENSG00000182873	PRKCZ-AS1
chr1	2091727	2092634	1.17425	-0.761903	-0.412337	ENSG00000182873	PRKCZ-AS1
chr1	2093659	2095022	0.444579	-0.367637	-0.0769346	ENSG00000182873	PRKCZ-AS1
chr1	2095630	2098384	0.543422	-0.483046	-0.0603667	ENSG00000182873	PRKCZ-AS1
chr1	2099308	2102155	1.02059	-0.564591	-0.455991	ENSG00000182873	PRKCZ-AS1
chr1	2103091	2104298	0.920789	-0.520252	-0.40053	ENSG00000182873	PRKCZ-AS1
chr1	2104551	2106289	0.516971	-0.329649	-0.187313	ENSG00000182873	PRKCZ-AS1
chr1	2106970	2107441	0.834885	-0.698758	-0.136121	ENSG00000182873	PRKCZ-AS1
chr1	2109171	2109506	1.0638	-0.571304	-0.492493	ENSG00000182873	PRKCZ-AS1
chr1	2110125	2111615	1.07156	-0.644898	-0.42665	ENSG00000182873	PRKCZ-AS1
chr1	2112132	2114251	0.980233	-0.682524	-0.2977	ENSG00000182873	PRKCZ-AS1
chr1	2114673	2118286	0.788058	-0.488963	-0.299086	ENSG00000182873	PRKCZ-AS1
chr1	2118984	2120036	0.31018	-0.15897	-0.151203	ENSG00000182873	PRKCZ-AS1
chr1	2120379	2129434	0.00530179	0.0175905	-0.0228782	ENSG00000162585	FAAP20
chr1	2129640	2131261	0.444194	0.0861666	-0.530351	ENSG00000162585	FAAP20
chr1	2131643	2132393	0.383855	0.184053	-0.567901	ENSG00000162585	FAAP20
chr1	2133500	2137938	-0.262507	0.192805	0.069714	ENSG00000162585	FAAP20
chr1	2138246	2142336	0.642119	-0.299863	-0.342245	ENSG00000162585	FAAP20
chr1	2143056	2147842	0.450898	-0.224901	-0.225984	ENSG00000162585	FAAP20
chr1	2151850	2152937	0.608954	-0.179925	-0.429022	ENSG00000157933	SKI
chr1	2154175	2154845	-0.0693942	0.468587	-0.399187	ENSG00000157933	SKI
chr1	2155471	2156888	-0.0557706	0.412959	-0.35718	ENSG00000157933	SKI
chr1	2157498	2159266	-0.311516	0.264743	0.0467844	ENSG00000157933	SKI
chr1	2159726	2172790	-0.312087	0.494252	-0.18215	ENSG00000157933	SKI
chr1	2173012	2175512	0.0202276	0.0146706	-0.0348879	ENSG00000157933	SKI
chr1	2177260	2178393	0.0146265	0.352862	-0.36748	ENSG00000157933	SKI
chr1	2178600	2181374	-0.467835	0.172909	0.294938	ENSG00000157933	SKI
chr1	2181613	2186902	-0.113972	0.151919	-0.037935	ENSG00000157933	SKI
chr1	2187519	2193258	-0.093665	0.044497	0.0491806	ENSG00000157933	SKI
chr1	2195777	2197933	0.263251	0.0756814	-0.338924	ENSG00000157933	SKI
chr1	2198231	2208560	0.271713	-0.0654383	-0.206261	ENSG00000157933	SKI
chr1	2208815	2211587	0.191535	0.0332753	-0.2248	ENSG00000157933	SKI
chr1	2213968	2216370	0.602847	-0.214492	-0.388345	ENSG00000157933	SKI
chr1	2217432	2219445	0.720493	-0.17075	-0.549735	ENSG00000157933	SKI
chr1	2219676	2226734	0.401884	0.0781037	-0.479974	ENSG00000269896	LOC100129534
chr1	2227286	2235090	0.233548	0.283614	-0.517148	ENSG00000269896	LOC100129534
chr1	2235712	2237684	1.09692	-0.260142	-0.836763	ENSG00000269896	LOC100129534
chr1	2238042	2239060	1.38935	-0.710722	-0.678623	ENSG00000269896	LOC100129534
chr1	2239774	2241025	1.03497	-0.46995	-0.565007	ENSG00000269896	LOC100129534
chr1	2241367	2251263	0.220832	0.0489915	-0.26981	ENSG00000269896	LOC100129534
chr1	2251498	2255789	0.39979	-0.0923481	-0.307431	ENSG00000269896	LOC100129534
chr1	2259617	2262622	0.614775	-0.26694	-0.347827	ENSG00000269896	LOC100129534
chr1	2263494	2265295	0.756446	-0.2534	-0.503039	ENSG00000269896	LOC100129534
chr1	2265594	2266077	0.609877	-0.219228	-0.390645	ENSG00000269896	LOC100129534
chr1	2266437	2269100	0.479107	-0.154152	-0.324947	ENSG00000269896	LOC100129534
chr1	2269302	2269619	0.361489	0.00282173	-0.364307	ENSG00000269896	LOC100129534
chr1	2274501	2275178	0.196792	-0.205381	0.00859485	ENSG00000269896	LOC100129534
chr1	2277107	2277355	0.341823	0.00359022	-0.34541	ENSG00000269896	LOC100129534
chr1	2278215	2283041	0.734676	-0.330578	-0.404089	ENSG00000269896	LOC100129534
chr1	2284377	2285276	-0.0365802	0.120593	-0.0840059	ENSG00000269896	LOC100129534
chr1	2286005	2288087	0.38976	-0.0219304	-0.367822	ENSG00000269896	LOC100129534
chr1	2289253	2289760	0.263062	-0.0122061	-0.250852	ENSG00000269896	LOC100129534
chr1	2290550	2290842	0.122595	0.231565	-0.354156	ENSG00000269896	LOC100129534
chr1	2291282	2291687	0.0495999	0.649372	-0.698968	ENSG00000269896	LOC100129534
chr1	2303987	2305851	0.692937	-0.296064	-0.396866	ENSG00000116151	MORN1
chr1	2306440	2306979	0.808118	-0.280196	-0.527917	ENSG00000116151	MORN1
chr1	2308501	2311839	0.757052	-0.148805	-0.608238	ENSG00000116151	MORN1
chr1	2312152	2317618	0.747632	-0.115519	-0.632101	ENSG00000116151	MORN1
chr1	2317980	2318877	0.732439	-0.342583	-0.38985	ENSG00000116151	MORN1
chr1	2320846	2324870	-0.187065	0.182797	0.00427945	ENSG00000116151	MORN1
chr1	2325146	2327110	0.12557	0.0380356	-0.163597	ENSG00000157916	RER1
chr1	2327343	2327774	0.41911	-0.202271	-0.216834	ENSG00000157916	RER1
chr1	2328030	2331797	0.52882	-0.321674	-0.207137	ENSG00000157916	RER1
chr1	2332128	2332574	0.602373	-0.359822	-0.242546	ENSG00000157916	RER1
chr1	2332859	2334619	0.601124	-0.392967	-0.208148	ENSG00000157911	PEX10
chr1	2335202	2338798	0.436291	-0.297705	-0.138576	ENSG00000157911	PEX10
chr1	2339568	2342629	0.217037	-0.0673977	-0.14963	ENSG00000157911	PEX10
chr1	2342954	2346407	-0.284709	0.210535	0.0741869	ENSG00000157911	PEX10
chr1	2346653	2350137	-0.098844	0.0130553	0.0857989	ENSG00000157911	PEX10
chr1	2350971	2352091	-0.293702	-0.0438889	0.337598	ENSG00000157911	PEX10
chr1	2354885	2355251	-1.0603	0.30827	0.752037	ENSG00000157911	PEX10
chr1	2355545	2355999	-1.00473	0.288505	0.716234	ENSG00000157911	PEX10
chr1	2356503	2358468	-1.46219	0.309667	1.15254	ENSG00000157911	PEX10
chr1	2359482	2360519	-0.484371	-0.00812019	0.492499	ENSG00000157911	PEX10
chr1	2360956	2361366	-0.314881	-0.0375075	0.352393	ENSG00000157911	PEX10
chr1	2361879	2364309	0.340282	-0.410769	0.0704968	ENSG00000157911	PEX10
chr1	2365514	2367367	0.34663	-0.304291	-0.0423311	ENSG00000157911	PEX10
chr1	2367975	2370474	0.296879	-0.439824	0.142954	ENSG00000157911	PEX10
chr1	2370687	2380645	-0.414137	-0.272551	0.686703	ENSG00000149527	PLCH2
chr1	2380856	2388762	-0.462684	-0.245066	0.707765	ENSG00000149527	PLCH2
chr1	2389277	2390683	-0.0656841	-0.384136	0.449829	ENSG00000149527	PLCH2
chr1	2391001	2393454	-0.121481	-0.351483	0.472975	ENSG00000149527	PLCH2
chr1	2393730	2394305	0.307348	-0.470654	0.163313	ENSG00000149527	PLCH2
chr1	2396135	2399096	0.734639	-0.635229	-0.0994001	ENSG00000149527	PLCH2
chr1	2399678	2402618	0.82331	-0.718642	-0.104658	ENSG00000149527	PLCH2
chr1	2403243	2406940	0.928232	-0.797673	-0.130548	ENSG00000149527	PLCH2
chr1	2407814	2409655	0.734059	-0.580251	-0.153799	ENSG00000149527	PLCH2
chr1	2410491	2414168	1.18346	-0.908318	-0.275131	ENSG00000149527	PLCH2
chr1	2414804	2415212	0.83374	-0.604694	-0.229041	ENSG00000149527	PLCH2
chr1	2415462	2416511	0.800921	-0.5557	-0.245214	ENSG00000149527	PLCH2
chr1	2417135	2418408	0.402312	-0.425125	0.0228204	ENSG00000149527	PLCH2
chr1	2420018	2423231	1.03586	-0.843222	-0.192631	ENSG00000149527	PLCH2
chr1	2423469	2425805	0.261502	-0.530803	0.269311	ENSG00000149527	PLCH2
chr1	2426473	2428686	0.749202	-0.582198	-0.166996	ENSG00000149527	PLCH2
chr1	2428977	2432017	0.511083	-0.443118	-0.0679553	ENSG00000149527	PLCH2
chr1	2432366	2436472	0.442525	-0.470218	0.0277033	ENSG00000157881	PANK4
chr1	2437266	2438786	0.692478	-0.522427	-0.170043	ENSG00000157881	PANK4
chr1	2440234	2441759	0.610693	-0.454697	-0.155989	ENSG00000157881	PANK4
chr1	2442131	2443019	0.710973	-0.523	-0.187967	ENSG00000157881	PANK4
chr1	2443927	2452562	1.40489	-0.809235	-0.595641	ENSG00000157881	PANK4
chr1	2454310	2462752	0.170142	-0.0481434	-0.121985	ENSG00000157881	PANK4
chr1	2463423	2467608	0.492505	-0.340844	-0.151651	ENSG00000197921	HES5
chr1	2471536	2472726	0.423174	-0.141879	-0.281287	ENSG00000197921	HES5
chr1	2472993	2480760	-0.452784	0.346712	0.106086	ENSG00000157873	TNFRSF14
chr1	2485296	2489051	-0.132476	0.626431	-0.493943	ENSG00000157873	TNFRSF14
chr1	2490977	2492674	0.158015	0.197313	-0.35532		TNFRSF14-AS1
chr1	2493220	2494255	0.239181	0.0511045	-0.290279	ENSG00000228037	LOC100996583
chr1	2494523	2495409	0.441246	-0.0609739	-0.380267	ENSG00000228037	LOC100996583
chr1	2495798	2496977	0.43186	-0.0697185	-0.362135	ENSG00000228037	LOC100996583
chr1	2497522	2497873	0.534345	-0.0650291	-0.469312	ENSG00000228037	LOC100996583
chr1	2506860	2508180	-0.512823	1.19325	-0.680418	ENSG00000228037	LOC100996583
chr1	2508856	2510070	-0.101191	1.07615	-0.974955	ENSG00000157870	FAM213B
chr1	2511078	2511524	-0.22992	0.515695	-0.28577	ENSG00000157870	FAM213B
chr1	2511989	2512592	0.133821	0.338949	-0.472764	ENSG00000157870	FAM213B
chr1	2512904	2514376	0.704987	0.0311269	-0.736106	ENSG00000157870	FAM213B
chr1	2514602	2520433	0.0198189	0.144019	-0.163824	ENSG00000157870	FAM213B
chr1	2523219	2523645	-0.0799805	0.265213	-0.185228	ENSG00000157870	FAM213B
chr1	2524088	2526068	-0.280024	0.434333	-0.154301	ENSG00000157870	FAM213B
chr1	2540619	2540905	-0.335839	0.080831	0.255011	ENSG00000157870	FAM213B
chr1	2541895	2542809	-0.79872	0.249075	0.549652	ENSG00000142606	MMEL1
chr1	2559549	2561026	0.366492	0.0492838	-0.415769	ENSG00000142606	MMEL1
chr1	2564899	2565558	-0.0391239	0.0142105	0.024919	ENSG00000142606	MMEL1
chr1	2568494	2572303	0.473868	-0.232883	-0.240976	ENSG00000142606	MMEL1
chr1	2572553	2575609	-0.120974	0.161998	-0.0410116	ENSG00000142606	MMEL1
chr1	2706016	2706658	0.0407331	0.0938086	-0.134536	ENSG00000215912	TTC34
chr1	2737565	2739169	0.155322	-0.24109	0.0857761	ENSG00000215912	TTC34
chr1	2772219	2772830	-1.04562	0.305342	0.740283	ENSG00000215912	TTC34
chr1	2791023	2793059	-1.03251	0.222041	0.810475	ENSG00000215912	TTC34
chr1	2805032	2806308	-0.420291	0.0248254	0.395472	ENSG00000215912	TTC34
chr1	2806576	2807582	-1.08941	0.240509	0.848913	ENSG00000215912	TTC34
chr1	2808373	2808884	-0.649058	0.100047	0.549016	ENSG00000215912	TTC34
chr1	2812407	2812700	-0.073879	-0.112479	0.186362	ENSG00000215912	TTC34
chr1	2821500	2823269	-0.885918	0.113177	0.77275	ENSG00000169717	ACTRT2
chr1	2827050	2831960	-0.0118937	-0.285336	0.29724	ENSG00000169717	ACTRT2
chr1	2832849	2833659	-0.486662	0.0202935	0.466375	ENSG00000169717	ACTRT2
chr1	2833894	2834848	-0.431323	0.0265914	0.404738	ENSG00000169717	ACTRT2
chr1	2835067	2837302	-0.341218	-0.0243004	0.365527	ENSG00000169717	ACTRT2
chr1	2838460	2838942	-0.344346	-0.0975415	0.441893	ENSG00000169717	ACTRT2
chr1	2839272	2846272	0.467809	-0.247454	-0.220344	ENSG00000169717	ACTRT2
chr1	2847177	2850393	0.0546328	-0.168066	0.113441	ENSG00000169717	ACTRT2
chr1	2851332	2852995	-0.391673	-0.0360024	0.427683	ENSG00000169717	ACTRT2
chr1	2853333	2854107	-0.498942	-0.028688	0.527636	ENSG00000169717	ACTRT2
chr1	2855124	2856038	-0.675309	0.126065	0.549249	ENSG00000169717	ACTRT2
chr1	2858706	2859407	-0.802581	0.262139	0.540447	ENSG00000169717	ACTRT2
chr1	2859901	2866142	-1.05467	0.178167	0.876513	ENSG00000169717	ACTRT2
chr1	2866401	2867276	-1.06066	0.0953917	0.965278	ENSG00000169717	ACTRT2
chr1	2868034	2868466	-0.888021	0.00050571	0.887522	ENSG00000169717	ACTRT2
chr1	2868835	2869604	-1.20374	0.174638	1.0291	ENSG00000169717	ACTRT2
chr1	2875607	2876443	-1.36927	0.460689	0.90859	ENSG00000169717	ACTRT2
chr1	2876855	2879862	-1.31524	0.392204	0.923047	ENSG00000169717	ACTRT2
chr1	2880366	2884174	-2.18276	0.655185	1.52759	ENSG00000169717	ACTRT2
chr1	2885265	2886232	-2.22304	0.610076	1.61298	ENSG00000169717	ACTRT2
chr1	2888621	2888902	-1.78709	0.542739	1.24436	ENSG00000169717	ACTRT2
chr1	2889276	2889641	-1.53011	0.429758	1.10036	ENSG00000169717	ACTRT2
chr1	2890008	2891656	-1.39733	0.381824	1.01552	ENSG00000169717	ACTRT2
chr1	2892318	2893158	-1.20675	0.256881	0.949876	ENSG00000169717	ACTRT2
chr1	2894056	2895477	-1.31677	0.364298	0.95248	ENSG00000169717	ACTRT2
chr1	2898000	2900540	-1.80064	0.420303	1.38034	ENSG00000169717	ACTRT2
chr1	2900763	2901836	-1.90151	0.47366	1.42786	ENSG00000169717	ACTRT2
chr1	2903371	2905591	-2.05377	0.602103	1.45168	ENSG00000169717	ACTRT2
chr1	2906116	2907352	-1.64449	0.536441	1.10806	ENSG00000169717	ACTRT2
chr1	2908064	2908535	-1.49343	0.524567	0.968863	ENSG00000169717	ACTRT2
chr1	2916181	2916640	-1.15817	0.396751	0.761418	ENSG00000169717	ACTRT2
chr1	2916933	2918442	-1.4066	0.444896	0.961711	ENSG00000169717	ACTRT2
chr1	2918831	2920862	-1.61868	0.45585	1.16284	ENSG00000169717	ACTRT2
chr1	2921772	2922791	-1.36108	0.429474	0.931614	ENSG00000169717	ACTRT2
chr1	2925165	2926594	-1.4658	0.558383	0.907424	ENSG00000169717	ACTRT2
chr1	2927129	2929074	-1.4661	0.329561	1.13655	ENSG00000169717	ACTRT2
chr1	2931238	2932895	-1.07553	0.337888	0.737653	ENSG00000169717	ACTRT2
chr1	2933287	2934173	-0.932711	0.195371	0.737346	ENSG00000169717	ACTRT2
chr1	2935412	2936236	-0.852345	0.325175	0.527176	ENSG00000169717	ACTRT2
chr1	2936719	2937656	-0.929264	0.33093	0.59834	ENSG00000169717	ACTRT2
chr1	2938264	2939055	-0.995178	0.341163	0.654019	ENSG00000169717	ACTRT2
chr1	2943168	2945516	-1.26473	0.378701	0.886035	ENSG00000169717	ACTRT2
chr1	2945887	2948375	-2.07321	0.632287	1.44093	ENSG00000169717	ACTRT2
chr1	2950210	2950451	-1.14491	0.292819	0.852096	ENSG00000169717	ACTRT2
chr1	2952471	2953710	-0.93865	0.307955	0.630701	ENSG00000169717	ACTRT2
chr1	2954761	2955374	-1.07295	0.234094	0.838863	ENSG00000169717	ACTRT2
chr1	2976745	2978428	-0.514229	0.161598	0.352638	ENSG00000177133	LINC00982
chr1	2980095	2980825	0.293754	-0.174282	-0.119466	ENSG00000177133	LINC00982
chr1	2981931	2985752	-0.715975	0.253896	0.462089	ENSG00000177133	LINC00982
chr1	2986020	2987659	-0.895535	0.435145	0.4604	ENSG00000142611	PRDM16
chr1	2988542	2988979	-0.887827	0.258577	0.629255	ENSG00000142611	PRDM16
chr1	2989419	2990559	-0.594599	0.255382	0.339224	ENSG00000142611	PRDM16
chr1	2990948	2991945	-0.819581	0.262133	0.557454	ENSG00000142611	PRDM16
chr1	2992161	2993176	-0.7886	0.253011	0.535596	ENSG00000142611	PRDM16
chr1	2993461	2997765	-0.111832	-0.0799592	0.191802	ENSG00000142611	PRDM16
chr1	2998157	3000014	-0.440298	0.130421	0.309884	ENSG00000142611	PRDM16
chr1	3000403	3001313	-0.797428	0.217817	0.579617	ENSG00000142611	PRDM16
chr1	3002121	3002884	-0.787385	0.352292	0.435099	ENSG00000142611	PRDM16
chr1	3009351	3013091	-0.71072	0.44752	0.263209	ENSG00000142611	PRDM16
chr1	3013497	3014223	-0.67087	0.249916	0.420959	ENSG00000142611	PRDM16
chr1	3014599	3014977	-0.356449	0.101185	0.255268	ENSG00000142611	PRDM16
chr1	3016884	3018626	-0.526843	0.115339	0.411511	ENSG00000283572	MIR4251
chr1	3019322	3022957	-0.163946	-0.0311175	0.195073	ENSG00000283572	MIR4251
chr1	3025887	3026483	-0.488751	0.0910795	0.397677	ENSG00000283572	MIR4251
chr1	3027440	3027883	-0.172787	-0.14081	0.313601	ENSG00000283572	MIR4251
chr1	3028160	3030489	0.195813	-0.221771	0.0259671	ENSG00000283572	MIR4251
chr1	3030702	3033320	0.1146	-0.208745	0.094154	ENSG00000283572	MIR4251
chr1	3034997	3037829	-0.569565	0.128734	0.44084	ENSG00000283572	MIR4251
chr1	3038031	3038508	-0.934614	0.356763	0.577857	ENSG00000283572	MIR4251
chr1	3039523	3043612	-0.769786	0.194647	0.57515	ENSG00000283572	MIR4251
chr1	3043883	3044503	-0.447271	0.102299	0.344978	ENSG00000283572	MIR4251
chr1	3044774	3046499	-0.769858	0.239406	0.53046	ENSG00000283572	MIR4251
chr1	3048237	3052553	-0.878661	0.370561	0.508109	ENSG00000283572	MIR4251
chr1	3053693	3057029	-1.12599	0.309691	0.816309	ENSG00000283572	MIR4251
chr1	3058255	3059105	-0.74409	0.386553	0.357542	ENSG00000283572	MIR4251
chr1	3062346	3062821	0.217087	-0.189273	-0.0278096	ENSG00000283572	MIR4251
chr1	3064929	3065291	-0.472542	0.122181	0.350365	ENSG00000283572	MIR4251
chr1	3067654	3068737	-0.766683	0.414913	0.351776	ENSG00000283572	MIR4251
chr1	3069031	3070060	-0.638209	0.25319	0.385025	ENSG00000283572	MIR4251
chr1	3070442	3072451	-0.762489	0.448503	0.313994	ENSG00000283572	MIR4251
chr1	3072671	3074163	-0.97865	0.430543	0.548115	ENSG00000283572	MIR4251
chr1	3075477	3078437	-1.05009	0.441755	0.608344	ENSG00000283572	MIR4251
chr1	3078718	3079292	-0.749445	0.282795	0.466656	ENSG00000283572	MIR4251
chr1	3079892	3081951	-0.853228	0.354655	0.498581	ENSG00000283572	MIR4251
chr1	3082483	3083155	-0.533572	0.32094	0.212638	ENSG00000283572	MIR4251
chr1	3083556	3084125	-0.778908	0.392297	0.386617	ENSG00000283572	MIR4251
chr1	3084871	3085734	-0.903258	0.701799	0.201466	ENSG00000283572	MIR4251
chr1	3086552	3088121	-1.12191	0.794543	0.327381	ENSG00000283572	MIR4251
chr1	3089567	3089902	-1.19631	0.581763	0.614554	ENSG00000283572	MIR4251
chr1	3094295	3096122	-0.924732	0.877905	0.0468344	ENSG00000283572	MIR4251
chr1	3096962	3097473	-0.472065	0.492098	-0.0200283	ENSG00000283572	MIR4251
chr1	3098327	3100221	-0.491112	0.787275	-0.296154	ENSG00000283572	MIR4251
chr1	3100428	3101141	-0.643943	0.737444	-0.0934948	ENSG00000283572	MIR4251
chr1	3102941	3103516	-0.328012	0.335658	-0.00764023	ENSG00000283572	MIR4251
chr1	3103965	3105898	-0.734225	0.611665	0.122568	ENSG00000283572	MIR4251
chr1	3106905	3107965	-1.07665	0.493525	0.583136	ENSG00000283572	MIR4251
chr1	3108293	3108955	-0.861316	0.748796	0.112524	ENSG00000283572	MIR4251
chr1	3109947	3110995	-1.2999	0.755802	0.544107	ENSG00000283572	MIR4251
chr1	3111448	3114679	-0.515682	0.301705	0.213985	ENSG00000283572	MIR4251
chr1	3114902	3116099	-0.468295	0.159192	0.30911	ENSG00000283572	MIR4251
chr1	3121046	3122020	-0.669265	0.325216	0.344055	ENSG00000283572	MIR4251
chr1	3122589	3124669	-0.930462	0.568298	0.362172	ENSG00000283572	MIR4251
chr1	3125806	3127079	-0.689264	0.316899	0.372372	ENSG00000283572	MIR4251
chr1	3127681	3129625	-0.438034	0.0506829	0.387359	ENSG00000283572	MIR4251
chr1	3129903	3130587	-0.689807	0.294643	0.39517	ENSG00000283572	MIR4251
chr1	3131055	3139640	-0.931165	0.249228	0.681949	ENSG00000283572	MIR4251
chr1	3141039	3141521	-0.451947	0.321586	0.130365	ENSG00000283572	MIR4251
chr1	3143625	3145363	-0.739032	0.223143	0.515896	ENSG00000283572	MIR4251
chr1	3145597	3146169	-0.591647	0.272892	0.31876	ENSG00000283572	MIR4251
chr1	3147994	3148357	-0.591792	0.241225	0.35057	ENSG00000283572	MIR4251
chr1	3152696	3154134	-0.599676	0.205292	0.394391	ENSG00000283572	MIR4251
chr1	3160255	3162266	0.469448	-0.292684	-0.176757	ENSG00000283572	MIR4251
chr1	3165939	3166451	-0.434628	0.0590292	0.375604	ENSG00000283572	MIR4251
chr1	3174302	3175431	0.830737	-0.44674	-0.383991	ENSG00000283572	MIR4251
chr1	3179995	3180336	-0.440554	0.0993023	0.341255	ENSG00000283572	MIR4251
chr1	3180614	3180910	-0.279078	0.038976	0.240106	ENSG00000283572	MIR4251
chr1	3192420	3193627	-0.500137	0.181216	0.318928	ENSG00000283572	MIR4251
chr1	3194982	3195298	-0.382523	0.0525524	0.329974	ENSG00000283572	MIR4251
chr1	3195839	3196426	-0.723163	0.269693	0.453475	ENSG00000283572	MIR4251
chr1	3197344	3197954	-0.345297	0.0526694	0.292633	ENSG00000283572	MIR4251
chr1	3198516	3201113	-0.5559	0.106252	0.449657	ENSG00000283572	MIR4251
chr1	3201727	3202127	-0.59206	0.164665	0.427399	ENSG00000283572	MIR4251
chr1	3204534	3205837	-0.434785	0.110534	0.324258	ENSG00000283572	MIR4251
chr1	3207134	3207397	-0.425385	0.0486335	0.376754	ENSG00000283572	MIR4251
chr1	3220656	3222121	-1.24865	0.285707	0.962947	ENSG00000130762	ARHGEF16
chr1	3227724	3231107	-0.37819	0.0115508	0.366648	ENSG00000130762	ARHGEF16
chr1	3232196	3232702	-0.657218	0.245726	0.411496	ENSG00000130762	ARHGEF16
chr1	3235073	3237482	-0.626859	0.213912	0.412956	ENSG00000130762	ARHGEF16
chr1	3238756	3240997	0.315224	-0.271941	-0.0432745	ENSG00000130762	ARHGEF16
chr1	3241329	3242199	-0.500943	0.157769	0.34318	ENSG00000130762	ARHGEF16
chr1	3243055	3244839	-0.697543	0.178307	0.519244	ENSG00000130762	ARHGEF16
chr1	3246888	3251849	-0.675221	0.14099	0.534241	ENSG00000130762	ARHGEF16
chr1	3254590	3256978	-0.748923	0.215774	0.533157	ENSG00000130762	ARHGEF16
chr1	3257332	3258095	-1.06924	0.313336	0.755904	ENSG00000130762	ARHGEF16
chr1	3261592	3265393	-0.961927	0.162104	0.799833	ENSG00000130762	ARHGEF16
chr1	3265594	3268048	-0.933045	0.113691	0.819364	ENSG00000130762	ARHGEF16
chr1	3268275	3269726	0.244665	-0.377482	0.132826	ENSG00000130762	ARHGEF16
chr1	3271230	3274004	-0.20964	-0.0537781	0.263427	ENSG00000130762	ARHGEF16
chr1	3274296	3275162	-0.359351	0.104777	0.254579	ENSG00000130762	ARHGEF16
chr1	3275908	3278099	-1.06917	0.208759	0.860418	ENSG00000130762	ARHGEF16
chr1	3278642	3283201	-0.798513	0.0953074	0.703216	ENSG00000130762	ARHGEF16
chr1	3284443	3286159	0.253896	-0.445526	0.191639	ENSG00000130762	ARHGEF16
chr1	3288123	3288775	0.257349	-0.167232	-0.090112	ENSG00000130762	ARHGEF16
chr1	3289034	3289491	-0.0367868	-0.0758009	0.112592	ENSG00000130762	ARHGEF16
chr1	3289802	3290633	-0.236454	-0.0379614	0.274422	ENSG00000130762	ARHGEF16
chr1	3291803	3294038	-0.608111	0.142604	0.465515	ENSG00000130762	ARHGEF16
chr1	3294664	3295265	-0.335502	-0.035323	0.37083	ENSG00000130762	ARHGEF16
chr1	3299993	3300255	-0.223228	-0.0756298	0.298861	ENSG00000130762	ARHGEF16
chr1	3309738	3311000	0.249036	-0.235545	-0.0134834	ENSG00000130762	ARHGEF16
chr1	3318653	3319415	-0.446343	-0.0121226	0.458472	ENSG00000130762	ARHGEF16
chr1	3319711	3320348	-0.28948	-0.0299037	0.319389	ENSG00000130762	ARHGEF16
chr1	3322514	3322798	0.0354461	-0.189783	0.154341	ENSG00000130762	ARHGEF16
chr1	3324612	3326991	0.29107	-0.392139	0.101077	ENSG00000130762	ARHGEF16
chr1	3328141	3328559	-0.151805	-0.199597	0.351406	ENSG00000130762	ARHGEF16
chr1	3329712	3330889	-0.181642	-0.0669042	0.248553	ENSG00000130762	ARHGEF16
chr1	3335184	3336383	-0.463653	0.00638934	0.45727	ENSG00000130762	ARHGEF16
chr1	3337383	3342358	-0.544957	-0.0646223	0.609591	ENSG00000130762	ARHGEF16
chr1	3343591	3349386	-0.828436	0.0721845	0.756262	ENSG00000130762	ARHGEF16
chr1	3350186	3354164	-1.21622	0.274638	0.941594	ENSG00000130762	ARHGEF16
chr1	3354669	3359270	-1.52508	0.292823	1.23227	ENSG00000130762	ARHGEF16
chr1	3359733	3360048	-1.83857	0.528875	1.30971	ENSG00000130762	ARHGEF16
chr1	3360666	3362173	-2.01431	0.551129	1.46319	ENSG00000130762	ARHGEF16
chr1	3362742	3363334	-1.77475	0.658443	1.11631	ENSG00000130762	ARHGEF16
chr1	3365465	3365745	-1.23026	0.368531	0.861728	ENSG00000130762	ARHGEF16
chr1	3366152	3366446	-1.2446	0.368062	0.876545	ENSG00000130762	ARHGEF16
chr1	3367364	3371737	-0.707943	0.186741	0.521213	ENSG00000130762	ARHGEF16
chr1	3372493	3376155	-1.422	0.314395	1.10762	ENSG00000130762	ARHGEF16
chr1	3376458	3376743	-1.30371	0.385929	0.917787	ENSG00000130762	ARHGEF16
chr1	3377942	3379093	-0.641177	0.105573	0.53561	ENSG00000130762	ARHGEF16
chr1	3382493	3386569	-0.308995	-0.0371745	0.346178	ENSG00000130762	ARHGEF16
chr1	3387124	3388440	-0.104114	-0.217551	0.321674	ENSG00000130762	ARHGEF16
chr1	3388977	3391404	-0.123042	-0.192809	0.315859	ENSG00000130762	ARHGEF16
chr1	3392244	3394424	-0.0805345	-0.258591	0.339134	ENSG00000130762	ARHGEF16
chr1	3398443	3398802	0.173142	-0.29617	0.123031	ENSG00000130762	ARHGEF16
chr1	3399423	3401426	-0.545048	0.0561945	0.488861	ENSG00000130762	ARHGEF16
chr1	3401717	3402058	-0.648512	0.142543	0.505973	ENSG00000130762	ARHGEF16
chr1	3406967	3409624	0.0481415	-0.168862	0.12073	ENSG00000130762	ARHGEF16
chr1	3410098	3411440	-0.00968031	-0.221876	0.231564	ENSG00000130762	ARHGEF16
chr1	3412957	3413653	0.100674	-0.125647	0.0249781	ENSG00000130762	ARHGEF16
chr1	3413890	3414307	0.35954	-0.281304	-0.0782321	ENSG00000130762	ARHGEF16
chr1	3415400	3415804	0.339858	-0.231864	-0.10799	ENSG00000130762	ARHGEF16
chr1	3419246	3420013	0.0979552	-0.229578	0.131629	ENSG00000130762	ARHGEF16
chr1	3421149	3421872	0.095564	-0.220425	0.124866	ENSG00000130762	ARHGEF16
chr1	3425258	3427952	0.992544	-0.512333	-0.480203	ENSG00000207776	MIR551A
chr1	3430952	3433069	0.577632	-0.302491	-0.275133	ENSG00000207776	MIR551A
chr1	3433549	3434094	0.208081	-0.264763	0.0566868	ENSG00000207776	MIR551A
chr1	3434974	3436029	-0.50466	-0.0136608	0.518328	ENSG00000207776	MIR551A
chr1	3437429	3438339	0.28156	-0.335317	0.0537621	ENSG00000207776	MIR551A
chr1	3439988	3440747	0.375327	-0.319088	-0.0562339	ENSG00000207776	MIR551A
chr1	3441176	3441426	0.289447	-0.416468	0.127024	ENSG00000207776	MIR551A
chr1	3441672	3442745	0.323309	-0.243587	-0.0797151	ENSG00000207776	MIR551A
chr1	3444259	3447982	0.658843	-0.491046	-0.167787	ENSG00000207776	MIR551A
chr1	3451297	3451621	0.682321	-0.391388	-0.29093	ENSG00000207776	MIR551A
chr1	3451837	3452076	0.397125	-0.248574	-0.148548	ENSG00000207776	MIR551A
chr1	3453192	3457114	0.302157	-0.21401	-0.0881372	ENSG00000207776	MIR551A
chr1	3457484	3457715	0.255523	-0.113439	-0.142081	ENSG00000207776	MIR551A
chr1	3459350	3460148	0.046935	-0.0964288	0.0494996	ENSG00000207776	MIR551A
chr1	3462357	3462798	-0.0978005	-0.00777281	0.105578	ENSG00000207776	MIR551A
chr1	3470074	3470824	0.409523	-0.209691	-0.199826	ENSG00000207776	MIR551A
chr1	3472198	3474266	0.164607	-0.27417	0.109571	ENSG00000207776	MIR551A
chr1	3477475	3477944	-0.172736	-0.0773208	0.250062	ENSG00000207776	MIR551A
chr1	3481368	3482442	-0.208962	0.0652275	0.143741	ENSG00000207776	MIR551A
chr1	3485690	3486092	0.116906	-0.120592	0.00369038	ENSG00000207776	MIR551A
chr1	3489846	3490833	-0.162269	-0.0312754	0.193551	ENSG00000207776	MIR551A
chr1	3492336	3493050	-0.109595	-0.137361	0.246962	ENSG00000207776	MIR551A
chr1	3493603	3494367	0.657902	-0.447809	-0.210087	ENSG00000207776	MIR551A
chr1	3501113	3501447	0.801657	-0.30455	-0.497104	ENSG00000207776	MIR551A
chr1	3502408	3504487	0.92858	-0.268225	-0.660347	ENSG00000162591	MEGF6
chr1	3505056	3505605	0.58851	-0.0301923	-0.558312	ENSG00000162591	MEGF6
chr1	3506537	3508086	0.0729849	0.227731	-0.300709	ENSG00000162591	MEGF6
chr1	3508601	3510678	-0.319482	0.88453	-0.56504	ENSG00000162591	MEGF6
chr1	3511396	3512917	-0.194851	0.597668	-0.40281	ENSG00000162591	MEGF6
chr1	3513257	3515933	-0.855767	0.821865	0.0339121	ENSG00000162591	MEGF6
chr1	3517502	3518014	-0.230147	0.0395335	0.190618	ENSG00000162591	MEGF6
chr1	3524511	3525124	0.237765	0.00167032	-0.239429	ENSG00000162591	MEGF6
chr1	3526382	3528055	-0.22741	0.415496	-0.188078	ENSG00000162591	MEGF6
chr1	3528319	3528720	-0.355641	0.588506	-0.23286	ENSG00000162591	MEGF6
chr1	3530255	3531840	-0.338833	-0.00336127	0.342202	ENSG00000162591	MEGF6
chr1	3534260	3535703	-0.381625	0.110083	0.27155	ENSG00000158109	TPRG1L
chr1	3536520	3538517	-0.315872	0.126539	0.189341	ENSG00000158109	TPRG1L
chr1	3538772	3542889	-0.264267	0.0723472	0.191932	ENSG00000158109	TPRG1L
chr1	3544477	3544852	-0.0654326	0.0212181	0.0442192	ENSG00000158109	TPRG1L
chr1	3546001	3548534	-0.197185	0.384698	-0.187504	ENSG00000158109	TPRG1L
chr1	3550551	3551511	0.25362	-0.317737	0.0641232	ENSG00000158109	TPRG1L
chr1	3555711	3556259	0.4905	-0.300709	-0.189786	ENSG00000116213	WRAP73
chr1	3565170	3567908	-0.450153	0.323705	0.126458	ENSG00000116213	WRAP73
chr1	3568673	3569529	0.171522	0.304536	-0.476052	ENSG00000078900	TP73
chr1	3582718	3583158	-1.48724	0.991409	0.495838	ENSG00000078900	TP73
chr1	3583390	3583843	-0.892964	0.711768	0.1812	ENSG00000078900	TP73
chr1	3584440	3586070	-0.718307	0.640278	0.0780355	ENSG00000078900	TP73
chr1	3592270	3592742	-0.20301	0.612912	-0.409898	ENSG00000078900	TP73
chr1	3593046	3596003	-0.686655	1.11991	-0.433249	ENSG00000078900	TP73
chr1	3597400	3597758	-0.300238	0.568367	-0.268125	ENSG00000078900	TP73
chr1	3600618	3601173	0.0362748	0.207899	-0.244169	ENSG00000078900	TP73
chr1	3609512	3610117	-0.151493	-0.0372506	0.188749	ENSG00000078900	TP73
chr1	3611524	3612550	-0.882011	0.255467	0.626552	ENSG00000078900	TP73
chr1	3613533	3615688	0.0877685	-0.244764	0.157005	ENSG00000078900	TP73
chr1	3615927	3616883	-0.281842	-0.0407643	0.322612	ENSG00000078900	TP73
chr1	3618495	3622513	-0.672389	0.133347	0.539051	ENSG00000078900	TP73
chr1	3623121	3625993	-0.60927	0.0537787	0.5555	ENSG00000078900	TP73
chr1	3626297	3628100	-1.27299	0.373675	0.899328	ENSG00000078900	TP73
chr1	3628502	3631529	-1.74768	0.395319	1.35237	ENSG00000078900	TP73
chr1	3632401	3634294	-1.07539	0.149226	0.926169	ENSG00000078900	TP73
chr1	3634997	3636319	-0.72923	0.066186	0.663053	ENSG00000078900	TP73
chr1	3636643	3638471	-0.699904	0.0787597	0.621152	ENSG00000078900	TP73
chr1	3639397	3641417	-0.872694	0.162702	0.710001	ENSG00000227372	TP73-AS1
chr1	3642973	3644522	-1.17603	0.291172	0.884866	ENSG00000227372	TP73-AS1
chr1	3645474	3648234	-0.723914	0.0828791	0.641044	ENSG00000227372	TP73-AS1
chr1	3649060	3650148	-0.341521	-0.0310964	0.372625	ENSG00000227372	TP73-AS1
chr1	3651423	3652576	-0.530589	0.00803901	0.522557	ENSG00000227372	TP73-AS1
chr1	3656145	3660036	-0.60479	0.0259853	0.578815	ENSG00000227372	TP73-AS1
chr1	3661101	3664804	-0.392537	0.0350463	0.357503	ENSG00000227372	TP73-AS1
chr1	3666963	3668208	0.840773	-0.384605	-0.456162	ENSG00000162592	CCDC27
chr1	3668740	3669567	0.52865	-0.382364	-0.146281	ENSG00000162592	CCDC27
chr1	3670217	3671381	0.0362429	-0.203992	0.167757	ENSG00000162592	CCDC27
chr1	3673313	3673620	0.431777	-0.296496	-0.135277	ENSG00000162592	CCDC27
chr1	3686520	3695759	-0.0495362	-0.058462	0.108012	ENSG00000235169	SMIM1
chr1	3697639	3698193	0.491351	-0.404147	-0.0871995	ENSG00000235169	SMIM1
chr1	3701583	3701936	0.380405	-0.29179	-0.0886114	ENSG00000130764	LRRC47
chr1	3704433	3707914	0.177229	-0.227178	0.0499585	ENSG00000130764	LRRC47
chr1	3709939	3710527	-0.0921434	0.0789363	0.0132128	ENSG00000130764	LRRC47
chr1	3711629	3714564	-0.0796861	0.0232732	0.0564243	ENSG00000130764	LRRC47
chr1	3716136	3718084	0.568471	-0.399253	-0.16921	ENSG00000130764	LRRC47
chr1	3727817	3728336	-0.183362	-0.0410802	0.224447	ENSG00000130764	LRRC47
chr1	3732592	3733635	0.804377	-0.475559	-0.328812	ENSG00000130764	LRRC47
chr1	3734004	3734260	0.512275	-0.244313	-0.267959	ENSG00000130764	LRRC47
chr1	3734930	3735231	0.289488	-0.249428	-0.0400566	ENSG00000130764	LRRC47
chr1	3736162	3738410	0.417642	-0.278203	-0.139431	ENSG00000130764	LRRC47
chr1	3738748	3740392	0.662873	-0.394253	-0.268613	ENSG00000130764	LRRC47
chr1	3740993	3741396	0.441731	-0.464307	0.0225807	ENSG00000130764	LRRC47
chr1	3742804	3744967	-0.233025	-0.221295	0.45433	ENSG00000116198	CEP104
chr1	3745400	3745898	-0.0550304	-0.258774	0.31381	ENSG00000116198	CEP104
chr1	3747541	3747855	0.194453	-0.271337	0.076888	ENSG00000116198	CEP104
chr1	3750306	3751766	-0.345531	-0.0779702	0.423509	ENSG00000116198	CEP104
chr1	3754318	3755610	1.16562	-0.694338	-0.471276	ENSG00000116198	CEP104
chr1	3756270	3756722	0.582844	-0.554978	-0.0278609	ENSG00000116198	CEP104
chr1	3757293	3758643	-0.297242	-0.116483	0.413732	ENSG00000116198	CEP104
chr1	3759602	3759932	-0.450459	0.751193	-0.30073	ENSG00000116198	CEP104
chr1	3763761	3764303	-0.30223	-0.163894	0.466128	ENSG00000116198	CEP104
chr1	3770643	3771072	-0.285146	0.138507	0.146644	ENSG00000116198	CEP104
chr1	3771843	3776659	-0.326196	0.117759	0.20845	ENSG00000169598	DFFB
chr1	3777769	3780538	-1.24946	0.236275	1.0132	ENSG00000169598	DFFB
chr1	3781743	3782159	-0.698976	0.204431	0.494551	ENSG00000169598	DFFB
chr1	3784360	3785475	0.229261	-0.233295	0.00404066	ENSG00000169598	DFFB
chr1	3785942	3787743	0.462593	-0.330852	-0.131734	ENSG00000169598	DFFB
chr1	3789012	3789614	0.61234	-0.504369	-0.107966	ENSG00000169598	DFFB
chr1	3791394	3793891	1.08826	-0.620901	-0.467349	ENSG00000169598	DFFB
chr1	3796557	3798055	0.179206	-0.299465	0.120267	ENSG00000198912	C1orf174
chr1	3801227	3801787	0.78366	-0.601397	-0.182258	ENSG00000198912	C1orf174
chr1	3802075	3803653	0.397443	-0.295629	-0.101807	ENSG00000198912	C1orf174
chr1	3804760	3805222	0.163697	-0.111016	-0.052676	ENSG00000198912	C1orf174
chr1	3806521	3808540	-0.166655	0.426271	-0.259607	ENSG00000198912	C1orf174
chr1	3809064	3810086	0.247904	-0.0542936	-0.193603	ENSG00000198912	C1orf174
chr1	3810569	3810840	0.417221	-0.0711102	-0.346106	ENSG00000198912	C1orf174
chr1	3811190	3811510	0.699532	-0.249729	-0.449799	ENSG00000198912	C1orf174
chr1	3812497	3813284	0.629061	-0.287327	-0.341727	ENSG00000198912	C1orf174
chr1	3815676	3818183	-0.416707	0.222937	0.193782	ENSG00000236423	LINC01134
chr1	3818444	3820800	0.5935	-0.370924	-0.222566	ENSG00000236423	LINC01134
chr1	3822716	3824784	0.339327	-0.191448	-0.147872	ENSG00000236423	LINC01134
chr1	3825500	3825823	0.536953	-0.266929	-0.270021	ENSG00000236423	LINC01134
chr1	3826531	3827938	0.893299	-0.524905	-0.368386	ENSG00000236423	LINC01134
chr1	3828970	3829678	0.844137	-0.288935	-0.555197	ENSG00000236423	LINC01134
chr1	3831541	3833372	1.13598	-0.520719	-0.615256	ENSG00000236423	LINC01134
chr1	3839735	3842621	1.10376	-0.579463	-0.524285	ENSG00000236423	LINC01134
chr1	3999402	4001777	1.50849	-0.831768	-0.676713		LINC01346
chr1	4003971	4005255	1.09062	-0.583452	-0.507165		LINC01346
chr1	4007457	4008364	1.70294	-0.656618	-1.04632	ENSG00000226374	LINC01345
chr1	4044213	4045122	0.0910696	0.838075	-0.929139	ENSG00000226374	LINC01345
chr1	4076084	4076861	1.4172	-0.731042	-0.686153	ENSG00000226374	LINC01345
chr1	4077158	4082097	2.10527	-1.02349	-1.08177	ENSG00000226374	LINC01345
chr1	4082872	4083263	1.81262	-0.927209	-0.885403	ENSG00000226374	LINC01345
chr1	4086892	4088117	1.42633	-0.625404	-0.80092	ENSG00000226374	LINC01345
chr1	4106911	4109613	0.890412	-0.572086	-0.318318	ENSG00000226374	LINC01345
chr1	4127887	4128431	0.798494	-0.413308	-0.385182	ENSG00000226374	LINC01345
chr1	4128877	4129248	0.62954	-0.458907	-0.17063	ENSG00000226374	LINC01345
chr1	4130926	4133509	1.20736	-0.549258	-0.658099	ENSG00000226374	LINC01345
chr1	4142206	4144241	-0.0833199	-0.281781	0.365109	ENSG00000226374	LINC01345
chr1	4160664	4162454	1.42853	-0.75517	-0.673351	ENSG00000226374	LINC01345
chr1	4168543	4169417	0.331094	-0.387699	0.0566114	ENSG00000226374	LINC01345
chr1	4170262	4171521	1.10905	-0.588881	-0.520164	ENSG00000226374	LINC01345
chr1	4178789	4179730	0.912401	-0.530754	-0.381642	ENSG00000226374	LINC01345
chr1	4207007	4208064	-0.787489	0.0435132	0.743982	ENSG00000226374	LINC01345
chr1	4225195	4225658	0.805049	-0.375424	-0.429621	ENSG00000226374	LINC01345
chr1	4226265	4227207	1.31559	-0.605191	-0.710392	ENSG00000226374	LINC01345
chr1	4228571	4229724	1.42598	-0.63045	-0.795526	ENSG00000226374	LINC01345
chr1	4229997	4234085	1.25467	-0.778953	-0.475704	ENSG00000226374	LINC01345
chr1	4235665	4235983	0.978983	-0.350661	-0.62832	ENSG00000226374	LINC01345
chr1	4239659	4240611	1.58692	-0.821931	-0.764979	ENSG00000226374	LINC01345
chr1	4287957	4288767	1.34243	-0.58885	-0.75358	ENSG00000235054	LINC01777
chr1	4294323	4295005	1.31705	-0.829428	-0.487621	ENSG00000235054	LINC01777
chr1	4314089	4315371	0.766348	-0.423579	-0.342763	ENSG00000235054	LINC01777
chr1	4324720	4326428	-0.87006	0.0773472	0.792721	ENSG00000235054	LINC01777
chr1	4327076	4328375	-0.228111	-0.203829	0.431947	ENSG00000235054	LINC01777
chr1	4329207	4329518	0.545251	-0.661874	0.116627	ENSG00000235054	LINC01777
chr1	4330155	4331618	1.23249	-0.791507	-0.440978	ENSG00000235054	LINC01777
chr1	4358215	4358618	0.982522	-0.45482	-0.527699	ENSG00000235054	LINC01777
chr1	4367181	4367595	0.146583	-0.105281	-0.041297	ENSG00000235054	LINC01777
chr1	4426691	4427872	1.08968	-0.565617	-0.524058	ENSG00000235054	LINC01777
chr1	4454640	4460265	0.357234	-0.426364	0.0691406	ENSG00000235054	LINC01777
chr1	4467558	4468821	1.24795	-0.65797	-0.589977	ENSG00000235054	LINC01777
chr1	4480783	4487337	1.66235	-0.944433	-0.717903	ENSG00000235054	LINC01777
chr1	4488171	4491985	1.49244	-0.822667	-0.669764	ENSG00000235054	LINC01777
chr1	4492192	4493007	1.68797	-0.737207	-0.950761	ENSG00000235054	LINC01777
chr1	4500746	4501513	1.13881	-0.614505	-0.524302	ENSG00000235054	LINC01777
chr1	4506012	4506412	0.690087	-0.432138	-0.257946	ENSG00000235054	LINC01777
chr1	4507471	4508107	0.869061	-0.48766	-0.381396	ENSG00000235054	LINC01777
chr1	4510962	4512542	1.29438	-0.531525	-0.762852	ENSG00000235054	LINC01777
chr1	4513050	4513394	1.31312	-0.686827	-0.626291	ENSG00000235054	LINC01777
chr1	4513962	4514712	1.11904	-0.713997	-0.40504	ENSG00000235054	LINC01777
chr1	4520682	4521156	1.169	-0.671191	-0.497807	ENSG00000235054	LINC01777
chr1	4521573	4522286	1.15733	-0.567143	-0.590182	ENSG00000235054	LINC01777
chr1	4522531	4523279	1.18258	-0.516478	-0.666099	ENSG00000235054	LINC01777
chr1	4526527	4527816	1.43846	-0.602136	-0.836318	ENSG00000235054	LINC01777
chr1	4528070	4529998	1.87876	-0.992151	-0.886599	ENSG00000235054	LINC01777
chr1	4530280	4530977	1.20355	-0.592361	-0.611184	ENSG00000235054	LINC01777
chr1	4532324	4533036	1.50884	-0.798073	-0.710767	ENSG00000235054	LINC01777
chr1	4539617	4548750	2.08982	-1.08311	-1.0067	ENSG00000235054	LINC01777
chr1	4569162	4574915	1.76072	-0.929978	-0.830735	ENSG00000232596	LINC01646
chr1	4587039	4588927	1.78476	-0.997937	-0.786819	ENSG00000232596	LINC01646
chr1	4591892	4593366	1.46588	-0.661067	-0.804807	ENSG00000232596	LINC01646
chr1	4611253	4614250	1.34017	-0.739018	-0.601149	ENSG00000232596	LINC01646
chr1	4628119	4628850	-0.61255	-0.140305	0.752859	ENSG00000232596	LINC01646
chr1	4631062	4631649	1.49354	-0.725743	-0.767792	ENSG00000232596	LINC01646
chr1	4631857	4632340	1.34036	-0.625547	-0.714805	ENSG00000232596	LINC01646
chr1	4633565	4634009	1.34921	-0.80931	-0.539898	ENSG00000232596	LINC01646
chr1	4636297	4636881	2.15081	-0.952103	-1.1987	ENSG00000232596	LINC01646
chr1	4643258	4643643	0.760241	-0.493367	-0.266871	ENSG00000232596	LINC01646
chr1	4644251	4647000	0.849227	-0.518905	-0.330314	ENSG00000232596	LINC01646
chr1	4654022	4654889	1.14824	-0.528379	-0.619861	ENSG00000232596	LINC01646
chr1	4655685	4656830	0.839651	-0.445911	-0.393734	ENSG00000232596	LINC01646
chr1	4658459	4659119	1.239	-0.541234	-0.697764	ENSG00000232596	LINC01646
chr1	4659518	4663540	1.14693	-0.840693	-0.30623	ENSG00000232596	LINC01646
chr1	4667286	4668245	1.54893	-0.84643	-0.702495	ENSG00000232596	LINC01646
chr1	4673917	4676015	0.901613	-0.559502	-0.342103	ENSG00000196581	AJAP1
chr1	4693434	4695294	1.31113	-0.690464	-0.620663	ENSG00000196581	AJAP1
chr1	4696947	4697335	0.433744	-0.248924	-0.184816	ENSG00000196581	AJAP1
chr1	4698138	4698695	-0.222005	0.546177	-0.324168	ENSG00000196581	AJAP1
chr1	4709970	4710909	0.570803	-0.292419	-0.278378	ENSG00000196581	AJAP1
chr1	4711977	4721581	0.182975	-0.535501	0.352541	ENSG00000196581	AJAP1
chr1	4722526	4725863	0.159132	-0.493329	0.334209	ENSG00000196581	AJAP1
chr1	4726856	4728067	0.409791	-0.545349	0.135566	ENSG00000196581	AJAP1
chr1	4728282	4729375	0.0244634	-0.337241	0.312786	ENSG00000196581	AJAP1
chr1	4729620	4735858	0.0182903	-0.404092	0.385815	ENSG00000196581	AJAP1
chr1	4736373	4736701	0.0516709	-0.373514	0.32185	ENSG00000196581	AJAP1
chr1	4737180	4739263	-0.634471	-0.0896823	0.724163	ENSG00000196581	AJAP1
chr1	4739893	4744152	-1.37535	0.183308	1.19206	ENSG00000196581	AJAP1
chr1	4744869	4748432	-0.457256	-0.229619	0.686887	ENSG00000196581	AJAP1
chr1	4748796	4750148	0.559106	-0.654259	0.0951631	ENSG00000196581	AJAP1
chr1	4751281	4752197	0.491827	-0.560743	0.0689256	ENSG00000196581	AJAP1
chr1	4753556	4754312	0.221465	-0.51567	0.294213	ENSG00000196581	AJAP1
chr1	4756493	4756835	0.372044	-0.551215	0.179179	ENSG00000196581	AJAP1
chr1	4757276	4758295	0.492706	-0.586472	0.0937751	ENSG00000196581	AJAP1
chr1	4758501	4761466	0.351209	-0.587712	0.236515	ENSG00000196581	AJAP1
chr1	4765402	4770169	0.671836	-0.660372	-0.0114524	ENSG00000196581	AJAP1
chr1	4772537	4774279	0.789864	-0.799035	0.00918059	ENSG00000196581	AJAP1
chr1	4775881	4778540	0.651662	-0.507153	-0.1445	ENSG00000196581	AJAP1
chr1	4778748	4781894	0.388625	-0.483133	0.0945178	ENSG00000196581	AJAP1
chr1	4782181	4785477	0.504361	-0.503298	-0.00105196	ENSG00000196581	AJAP1
chr1	4785958	4786339	0.587024	-0.564905	-0.0221131	ENSG00000196581	AJAP1
chr1	4787646	4789987	0.563033	-0.550444	-0.0125793	ENSG00000196581	AJAP1
chr1	4791406	4795319	0.95383	-0.754755	-0.199064	ENSG00000196581	AJAP1
chr1	4795539	4797209	0.773189	-0.373967	-0.399213	ENSG00000196581	AJAP1
chr1	4798049	4800385	0.748412	-0.554159	-0.194245	ENSG00000196581	AJAP1
chr1	4800862	4806713	0.150696	-0.388677	0.237992	ENSG00000196581	AJAP1
chr1	4807203	4807706	0.184725	-0.260993	0.0762743	ENSG00000196581	AJAP1
chr1	4808069	4808449	0.0594987	-0.204887	0.145394	ENSG00000196581	AJAP1
chr1	4808825	4813110	-0.438571	-0.174626	0.613208	ENSG00000196581	AJAP1
chr1	4813709	4817515	0.203257	-0.35876	0.155513	ENSG00000196581	AJAP1
chr1	4818446	4820096	0.294345	-0.405183	0.110846	ENSG00000196581	AJAP1
chr1	4820323	4821479	-0.00591552	-0.239926	0.245849	ENSG00000196581	AJAP1
chr1	4822103	4824590	0.501486	-0.50697	0.00549241	ENSG00000196581	AJAP1
chr1	4825980	4827094	0.564073	-0.492205	-0.0718618	ENSG00000196581	AJAP1
chr1	4827737	4830553	0.795995	-0.639331	-0.156654	ENSG00000196581	AJAP1
chr1	4830988	4831897	0.839698	-0.635631	-0.20406	ENSG00000196581	AJAP1
chr1	4832231	4834496	1.07679	-0.799483	-0.277297	ENSG00000196581	AJAP1
chr1	4835505	4839392	0.418987	-0.509851	0.0908752	ENSG00000196581	AJAP1
chr1	4840560	4842830	0.679495	-0.554128	-0.125358	ENSG00000196581	AJAP1
chr1	4843818	4846332	0.724437	-0.494646	-0.229783	ENSG00000196581	AJAP1
chr1	4847108	4848853	0.75809	-0.494296	-0.263786	ENSG00000196581	AJAP1
chr1	4852724	4853475	0.245064	-0.285324	0.0402664	ENSG00000196581	AJAP1
chr1	4854147	4857366	0.687299	-0.286912	-0.400377	ENSG00000196581	AJAP1
chr1	4859949	4862302	-0.550943	-0.0236381	0.57459	ENSG00000196581	AJAP1
chr1	4884950	4886388	-0.488297	0.0100477	0.478257	ENSG00000196581	AJAP1
chr1	4890900	4891283	-0.47247	0.144699	0.327775	ENSG00000196581	AJAP1
chr1	4897114	4898205	0.887821	-0.17359	-0.714226	ENSG00000196581	AJAP1
chr1	4964478	4965729	2.08424	-0.971227	-1.11301	ENSG00000196581	AJAP1
chr1	4995430	4996040	-0.379949	-0.18818	0.568134	ENSG00000196581	AJAP1
chr1	5023673	5023912	0.876734	-0.45402	-0.422712	ENSG00000196581	AJAP1
chr1	5029669	5030737	1.82695	-0.954272	-0.872676	ENSG00000196581	AJAP1
chr1	5031081	5032213	1.38376	-0.697556	-0.686202	ENSG00000196581	AJAP1
chr1	5059848	5061093	1.22976	-0.636111	-0.593643	ENSG00000196581	AJAP1
chr1	5061310	5061638	1.61202	-0.866558	-0.745461	ENSG00000196581	AJAP1
chr1	5069612	5069992	1.15715	-0.731199	-0.425949	ENSG00000196581	AJAP1
chr1	5157854	5158347	1.41185	-1.10854	-0.303302	ENSG00000196581	AJAP1
chr1	5158822	5159851	0.781034	-0.537815	-0.243213	ENSG00000196581	AJAP1
chr1	5179444	5180166	-0.607176	0.0494422	0.557739
chr1	5205693	5207892	1.40838	-0.6392	-0.769174
chr1	5208102	5208927	1.53079	-0.608292	-0.92249
chr1	5209222	5212241	1.35714	-0.850695	-0.506441
chr1	5216646	5218513	1.10711	-0.506261	-0.600839
chr1	5253820	5254267	-0.580957	0.0328916	0.54807
chr1	5258984	5260772	-1.46534	0.360865	1.10449
chr1	5279368	5281624	0.888551	-0.699016	-0.189526
chr1	5282189	5283945	-0.358769	-0.259434	0.618212
chr1	5285477	5286632	0.037118	-0.232635	0.195524
chr1	5291517	5292012	-0.586657	0.00151006	0.585152
chr1	5295065	5296536	0.653282	-0.546937	-0.106338
chr1	5297168	5299581	0.128534	-0.415315	0.28679
chr1	5299858	5301183	0.125883	-0.389435	0.263561
chr1	5302962	5303454	0.48929	-0.152978	-0.336307
chr1	5323176	5324248	1.45348	-0.91131	-0.542166
chr1	5324487	5325126	1.51286	-0.80114	-0.711721
chr1	5325422	5326204	1.15454	-0.691383	-0.463156
chr1	5327295	5328184	0.446335	-0.381589	-0.0647404
chr1	5332806	5334551	-0.209663	-0.141211	0.350883
chr1	5335417	5336429	-0.122361	-0.132159	0.254526
chr1	5338241	5339575	-0.419268	-0.0155447	0.43482
chr1	5345605	5346365	-0.693386	0.181123	0.512268
chr1	5347128	5348148	-0.341816	-0.110121	0.451944
chr1	5351847	5355176	-0.837001	0.131928	0.705083
chr1	5355661	5358532	-0.993029	0.113078	0.879961
chr1	5361167	5361747	-0.936701	0.459318	0.477387
chr1	5389140	5389701	-0.60357	-0.00644898	0.610023
chr1	5396888	5399297	-0.830909	0.0582087	0.772709
chr1	5399529	5400936	-0.937744	0.241927	0.695824
chr1	5401462	5401699	-0.644706	0.102237	0.542472
chr1	5450390	5451797	0.86083	-0.590316	-0.270508
chr1	5452295	5452642	0.657147	-0.471258	-0.185885
chr1	5453161	5454380	0.746501	-0.440422	-0.306073
chr1	5456138	5457505	1.41707	-0.83842	-0.578649
chr1	5459292	5460672	0.903164	-0.579195	-0.323963
chr1	5463967	5464630	-0.329031	0.0547576	0.274278
chr1	5465280	5466098	-0.694511	0.150083	0.544433
chr1	5467013	5468902	-1.28437	0.285702	0.998673
chr1	5469228	5470498	-0.936502	0.177627	0.758883
chr1	5471463	5472703	-0.0758535	-0.266392	0.342252
chr1	5473188	5473806	-0.384247	-0.134917	0.519169
chr1	5483090	5483542	-0.525453	0.126925	0.398533
chr1	5503127	5504012	0.0672282	-0.288754	0.221533
chr1	5506505	5508450	1.03489	-0.6128	-0.422081
chr1	5514641	5515379	0.70515	-0.52928	-0.175864
chr1	5515585	5516160	0.413246	-0.347165	-0.0660759
chr1	5516414	5516793	-0.207736	0.0654888	0.142252
chr1	5533134	5533693	-0.172071	-0.216903	0.38898
chr1	5534291	5538673	-0.608009	-0.0227683	0.630787
chr1	5538985	5540808	0.392691	-0.518877	0.126194
chr1	5541150	5541618	0.538251	-0.428357	-0.109889
chr1	5541875	5542767	0.339348	-0.335342	-0.00400038
chr1	5544457	5545159	0.25636	-0.288646	0.0322919
chr1	5545424	5547973	0.478518	-0.481411	0.00290152
chr1	5550478	5551325	-0.767463	0.0763457	0.691124
chr1	5552679	5554127	-0.689843	-0.00358612	0.693438
chr1	5555686	5556045	-0.0853539	-0.192496	0.277854
chr1	5557430	5559127	0.333066	-0.372755	0.0396969
chr1	5559835	5560285	0.744103	-0.554751	-0.189348
chr1	5560614	5562176	1.06154	-0.824673	-0.236855
chr1	5562781	5565046	0.686835	-0.64602	-0.0408057
chr1	5566092	5567450	0.746298	-0.465212	-0.28108
chr1	5568141	5571868	0.218698	-0.249703	0.031015
chr1	5572132	5572514	0.30422	-0.148416	-0.1558
chr1	5572957	5574996	0.331251	-0.290347	-0.0408957
chr1	5577031	5577447	-0.880042	0.225688	0.654358
chr1	5652692	5655045	1.98366	-0.925594	-1.05806
chr1	5655591	5656005	1.28837	-0.664775	-0.623591
chr1	5656544	5658841	1.16167	-0.625628	-0.536035
chr1	5680339	5681339	0.834934	-0.494021	-0.340907
chr1	5689518	5690260	1.15171	-0.701919	-0.449789
chr1	5692205	5692951	0.702482	-0.482335	-0.220142
chr1	5698365	5699759	1.53401	-0.773907	-0.760099
chr1	5700982	5701356	1.12996	-0.600853	-0.529104
chr1	5719899	5720294	0.812731	-0.252561	-0.560166
chr1	5720647	5721941	0.78147	-0.408258	-0.373206
chr1	5722397	5722889	1.01205	-0.350181	-0.661864
chr1	5739535	5743463	1.72203	-0.865967	-0.856053
chr1	5744527	5746063	0.805681	-0.542393	-0.26328
chr1	5746781	5747860	1.66699	-0.953716	-0.713271
chr1	5748160	5749333	1.94798	-1.11896	-0.829017
chr1	5750353	5751310	1.56582	-0.867535	-0.698285
chr1	5751548	5753486	1.41439	-0.804277	-0.610105
chr1	5757381	5760414	1.95275	-0.993609	-0.959138
chr1	5763258	5763636	1.08616	-0.360778	-0.725382
chr1	5764196	5766059	1.39071	-0.711668	-0.679035
chr1	5766719	5769960	1.75763	-0.826501	-0.931122
chr1	5771044	5771804	1.29736	-0.78697	-0.510386
chr1	5772375	5773396	1.18606	-0.472404	-0.713655
chr1	5780066	5780668	0.432973	-0.295909	-0.13706	ENSG00000264101	MIR4689
chr1	5780886	5781483	0.444586	-0.357457	-0.0871251	ENSG00000264101	MIR4689
chr1	5784955	5786635	0.966887	-0.683845	-0.283036	ENSG00000264101	MIR4689
chr1	5787517	5789453	0.998381	-0.528776	-0.469597	ENSG00000264101	MIR4689
chr1	5794143	5794477	0.945533	-0.437701	-0.507829	ENSG00000264101	MIR4689
chr1	5799171	5800613	1.35819	-0.691706	-0.66648	ENSG00000264101	MIR4689
chr1	5800834	5802485	1.37501	-0.697715	-0.67729	ENSG00000264101	MIR4689
chr1	5802819	5804126	1.33412	-0.686083	-0.648026	ENSG00000264101	MIR4689
chr1	5804405	5806459	1.12648	-0.717307	-0.409159	ENSG00000264101	MIR4689
chr1	5807847	5811427	1.2847	-0.668575	-0.616119	ENSG00000264101	MIR4689
chr1	5811740	5813057	1.48945	-0.734439	-0.755006	ENSG00000264101	MIR4689
chr1	5813383	5820028	1.98663	-1.05848	-0.928132	ENSG00000264101	MIR4689
chr1	5824550	5826688	0.969008	-0.524877	-0.444124	ENSG00000264101	MIR4689
chr1	5828077	5828363	0.621217	-0.262247	-0.358967	ENSG00000264101	MIR4689
chr1	5829534	5830430	0.15206	-0.0891131	-0.0629403	ENSG00000264101	MIR4689
chr1	5830677	5831661	0.760932	0.121056	-0.88198	ENSG00000264101	MIR4689
chr1	5832245	5832728	0.940615	-0.392916	-0.547694	ENSG00000264101	MIR4689
chr1	5833573	5834209	0.343658	-0.174425	-0.169227	ENSG00000264101	MIR4689
chr1	5870973	5871289	0.936888	-0.374302	-0.562584	ENSG00000264101	MIR4689
chr1	5871539	5872061	1.3551	-0.813373	-0.54172	ENSG00000264101	MIR4689
chr1	5872294	5872794	1.30594	-0.645461	-0.660476	ENSG00000264101	MIR4689
chr1	5886325	5886994	1.1962	-0.527802	-0.668393	ENSG00000264101	MIR4689
chr1	5887429	5888397	0.841793	-0.467601	-0.374187	ENSG00000264101	MIR4689
chr1	5890059	5892377	1.41376	-0.683644	-0.730108	ENSG00000264101	MIR4689
chr1	5893325	5894101	1.04458	-0.372691	-0.671883	ENSG00000264101	MIR4689
chr1	5897035	5897582	0.799143	-0.174699	-0.62444	ENSG00000264101	MIR4689
chr1	5900174	5901388	1.32737	-0.516502	-0.810865	ENSG00000264101	MIR4689
chr1	5902688	5904896	1.49933	-0.734657	-0.764662	ENSG00000264101	MIR4689
chr1	5905649	5907946	1.4985	-0.763534	-0.734957	ENSG00000264101	MIR4689
chr1	5908355	5909849	1.1883	-0.360631	-0.827664	ENSG00000264101	MIR4689
chr1	5912853	5913289	0.650864	-0.437089	-0.213772	ENSG00000264101	MIR4689
chr1	5915551	5916098	0.641466	-0.299717	-0.341744	ENSG00000264101	MIR4689
chr1	5916427	5918159	0.274479	-0.317995	0.0435232	ENSG00000264101	MIR4689
chr1	5918569	5919452	0.934407	-0.512043	-0.422359	ENSG00000264101	MIR4689
chr1	5921339	5926594	0.966368	-0.63716	-0.329198	ENSG00000264101	MIR4689
chr1	5927045	5928402	0.784801	-0.560132	-0.224662	ENSG00000264101	MIR4689
chr1	5931650	5931948	0.567004	-0.506037	-0.0609631	ENSG00000264101	MIR4689
chr1	5932150	5934000	0.744702	-0.402564	-0.342131	ENSG00000264101	MIR4689
chr1	5934522	5934836	0.983932	-0.466224	-0.517705	ENSG00000264101	MIR4689
chr1	5935291	5936829	0.793231	-0.4837	-0.309524	ENSG00000264101	MIR4689
chr1	5937110	5938117	0.911146	-0.595401	-0.315739	ENSG00000264101	MIR4689
chr1	5940995	5944419	1.11326	-0.705981	-0.407274	ENSG00000264101	MIR4689
chr1	5945082	5945986	1.07426	-0.642939	-0.431319	ENSG00000264101	MIR4689
chr1	5947394	5951113	0.207478	-0.306916	0.099448	ENSG00000264101	MIR4689
chr1	5951368	5953066	0.474314	-0.353014	-0.121292	ENSG00000264101	MIR4689
chr1	5955489	5958711	0.122621	-0.293408	0.170797	ENSG00000264101	MIR4689
chr1	5961821	5962351	0.446052	-0.363396	-0.0826514	ENSG00000264101	MIR4689
chr1	5963774	5964273	0.69958	-0.495428	-0.204148	ENSG00000264101	MIR4689
chr1	5964566	5972272	0.995868	-0.545917	-0.44994	ENSG00000264101	MIR4689
chr1	5972788	5978389	0.203698	-0.408387	0.204701	ENSG00000264101	MIR4689
chr1	5979349	5980759	0.463498	-0.497264	0.0337723	ENSG00000264101	MIR4689
chr1	5981815	5982382	0.418373	-0.363127	-0.0552409	ENSG00000264101	MIR4689
chr1	5982831	5983667	0.482553	-0.274198	-0.208348	ENSG00000264101	MIR4689
chr1	5986618	5987208	0.16743	-0.219489	0.0520649	ENSG00000264101	MIR4689
chr1	5987584	5989451	-0.731426	-0.00857785	0.740013	ENSG00000069424	KCNAB2
chr1	5993071	5994686	0.11887	-0.273874	0.155013	ENSG00000069424	KCNAB2
chr1	5995749	5997778	0.173054	-0.392244	0.2192	ENSG00000069424	KCNAB2
chr1	5999308	6000151	1.35219	-0.760889	-0.591288	ENSG00000069424	KCNAB2
chr1	6000817	6002346	1.40197	-0.807322	-0.594645	ENSG00000069424	KCNAB2
chr1	6002613	6004957	1.3012	-0.764064	-0.537129	ENSG00000069424	KCNAB2
chr1	6005164	6014250	0.928937	-0.533221	-0.395706	ENSG00000069424	KCNAB2
chr1	6014937	6017341	0.771356	-0.434039	-0.33731	ENSG00000069424	KCNAB2
chr1	6019142	6019630	0.54887	-0.350395	-0.198471	ENSG00000069424	KCNAB2
chr1	6019844	6022991	0.675733	-0.497342	-0.178382	ENSG00000069424	KCNAB2
chr1	6024214	6024744	0.920821	-0.634182	-0.286634	ENSG00000069424	KCNAB2
chr1	6025285	6030251	1.13184	-0.662132	-0.469701	ENSG00000069424	KCNAB2
chr1	6030617	6031048	0.637355	-0.377278	-0.260073	ENSG00000069424	KCNAB2
chr1	6031418	6035365	0.158676	-0.403056	0.244391	ENSG00000069424	KCNAB2
chr1	6036725	6038679	0.662331	-0.562858	-0.0994641	ENSG00000069424	KCNAB2
chr1	6039949	6041347	1.37036	-0.721199	-0.649152	ENSG00000069424	KCNAB2
chr1	6042026	6044101	0.929162	-0.549124	-0.380029	ENSG00000069424	KCNAB2
chr1	6044640	6049769	1.00107	-0.585887	-0.415174	ENSG00000069424	KCNAB2
chr1	6050271	6055397	0.607426	-0.121696	-0.485717	ENSG00000131697	NPHP4
chr1	6061853	6063026	1.2825	-0.808384	-0.474107	ENSG00000131697	NPHP4
chr1	6063693	6063965	1.14213	-0.738333	-0.403789	ENSG00000131697	NPHP4
chr1	6065366	6066035	1.8604	-0.984725	-0.875668	ENSG00000131697	NPHP4
chr1	6066531	6072283	1.86146	-0.862976	-0.998476	ENSG00000069424	KCNAB2
chr1	6072598	6077015	1.76262	-0.878353	-0.884258	ENSG00000069424	KCNAB2
chr1	6082521	6082819	1.31271	-0.352024	-0.960688	ENSG00000069424	KCNAB2
chr1	6083214	6083793	1.20563	-0.410823	-0.794807	ENSG00000069424	KCNAB2
chr1	6084337	6090492	0.860967	0.567427	-1.42838	ENSG00000069424	KCNAB2
chr1	6090935	6094615	1.25424	-0.398868	-0.855364	ENSG00000069424	KCNAB2
chr1	6096543	6097962	1.53169	-0.664946	-0.866738	ENSG00000069424	KCNAB2
chr1	6098237	6114483	1.61462	-0.620003	-0.994607	ENSG00000069424	KCNAB2
chr1	6114777	6115457	0.700933	0.388208	-1.08914	ENSG00000069424	KCNAB2
chr1	6115693	6116098	0.451249	0.861211	-1.31246	ENSG00000069424	KCNAB2
chr1	6116322	6121691	0.881165	0.543043	-1.4242	ENSG00000069424	KCNAB2
chr1	6122362	6122873	1.05828	0.0213575	-1.07963	ENSG00000069424	KCNAB2
chr1	6123720	6127732	1.1504	-0.240437	-0.909956	ENSG00000069424	KCNAB2
chr1	6127964	6140836	1.8584	-0.787005	-1.07139	ENSG00000069424	KCNAB2
chr1	6142491	6143929	1.82025	-1.08472	-0.735523	ENSG00000069424	KCNAB2
chr1	6149981	6171044	1.85655	-0.850321	-1.00622	ENSG00000069424	KCNAB2
chr1	6171494	6173238	1.71609	-0.835434	-0.880652	ENSG00000069424	KCNAB2
chr1	6173498	6173901	1.74271	-0.879587	-0.863118	ENSG00000116254	CHD5
chr1	6175243	6176888	1.54398	-0.788218	-0.755755	ENSG00000116254	CHD5
chr1	6178026	6178745	1.75854	-0.961867	-0.796668	ENSG00000116254	CHD5
chr1	6180104	6180554	1.42536	-0.723348	-0.702009	ENSG00000116254	CHD5
chr1	6180846	6182757	1.48676	-0.368923	-1.11783	ENSG00000116254	CHD5
chr1	6183137	6184544	1.29579	-0.011303	-1.28448	ENSG00000116254	CHD5
chr1	6187453	6187910	0.811606	-0.174668	-0.636932	ENSG00000116254	CHD5
chr1	6192522	6209221	2.01078	-0.93106	-1.07971	ENSG00000116254	CHD5
chr1	6210634	6218680	1.83861	-0.890514	-0.948083	ENSG00000116254	CHD5
chr1	6219198	6231663	2.242	-1.06145	-1.18053	ENSG00000116254	CHD5
chr1	6233397	6234574	1.88061	-0.750138	-1.13047	ENSG00000116254	CHD5
chr1	6235004	6241876	1.57635	-0.759666	-0.816675	ENSG00000116254	CHD5
chr1	6242862	6244897	1.29171	-0.735635	-0.556071	ENSG00000116254	CHD5
chr1	6245240	6246290	0.955335	-0.570979	-0.38435	ENSG00000116254	CHD5
chr1	6247398	6249374	0.997348	-0.532813	-0.464529	ENSG00000116254	CHD5
chr1	6250072	6250353	0.689765	-0.379536	-0.310226	ENSG00000116251	RPL22
chr1	6250603	6251049	0.815419	-0.535029	-0.280386	ENSG00000116251	RPL22
chr1	6252221	6252479	0.856136	-0.41792	-0.438213	ENSG00000116251	RPL22
chr1	6254249	6254932	0.705012	-0.344431	-0.360576	ENSG00000116251	RPL22
chr1	6256066	6257119	0.477037	-0.164579	-0.312452	ENSG00000116251	RPL22
chr1	6257438	6262760	-0.0782768	0.120291	-0.0420025	ENSG00000116251	RPL22
chr1	6264285	6266674	0.438762	0.170394	-0.609147	ENSG00000226944	LOC102724450
chr1	6268557	6270294	0.673137	-0.161369	-0.511758	ENSG00000158286	RNF207
chr1	6272319	6272932	0.556572	0.157958	-0.714525	ENSG00000158286	RNF207
chr1	6273622	6274389	0.816566	-0.24407	-0.57249	ENSG00000158286	RNF207
chr1	6275736	6276536	0.889539	-0.375218	-0.514317	ENSG00000158286	RNF207
chr1	6277452	6279566	0.786255	-0.330506	-0.455742	ENSG00000158286	RNF207
chr1	6280158	6282019	0.919214	-0.502794	-0.416413	ENSG00000158286	RNF207
chr1	6282481	6282978	0.830315	-0.285061	-0.54525	ENSG00000116237	ICMT
chr1	6283428	6287117	1.24838	-0.604692	-0.643676	ENSG00000116237	ICMT
chr1	6289829	6290625	0.953157	-0.459139	-0.494013	ENSG00000116237	ICMT
chr1	6291054	6292796	0.866612	-0.462191	-0.404415	ENSG00000116237	ICMT
chr1	6293264	6296623	0.0304552	0.0794361	-0.10988	ENSG00000116237	ICMT
chr1	6297896	6298361	0.458173	-0.271238	-0.18693		LINC00337
chr1	6298781	6299643	0.466361	-0.262104	-0.204251		LINC00337
chr1	6301011	6302812	0.39976	-0.103803	-0.295949	ENSG00000173673	HES3
chr1	6304709	6307753	0.95167	-0.360498	-0.591164	ENSG00000173673	HES3
chr1	6308026	6310380	0.92515	-0.357547	-0.567596	ENSG00000173673	HES3
chr1	6312759	6313128	0.83372	-0.28002	-0.553697	ENSG00000158292	GPR153
chr1	6313641	6315159	1.25413	-0.52121	-0.732913	ENSG00000158292	GPR153
chr1	6317705	6318182	0.571186	-0.225816	-0.345366	ENSG00000158292	GPR153
chr1	6318594	6319072	0.513538	-0.0871362	-0.426398	ENSG00000158292	GPR153
chr1	6319522	6321745	0.421102	0.185472	-0.606564	ENSG00000158292	GPR153
chr1	6322952	6323902	0.541991	-0.467397	-0.0745871	ENSG00000158292	GPR153
chr1	6325764	6334448	0.924036	-0.680207	-0.243817	ENSG00000158292	GPR153
chr1	6335747	6336678	0.359487	-0.467684	0.108205	ENSG00000158292	GPR153
chr1	6338624	6341154	0.864784	-0.478755	-0.386021	ENSG00000158292	GPR153
chr1	6341606	6343225	0.635885	-0.356371	-0.279507	ENSG00000158292	GPR153
chr1	6344060	6344338	0.687236	-0.198789	-0.488443	ENSG00000158292	GPR153
chr1	6344665	6345923	0.948499	-0.558797	-0.389695	ENSG00000158292	GPR153
chr1	6346472	6349066	0.984016	-0.619221	-0.364786	ENSG00000158292	GPR153
chr1	6349542	6352231	-0.139104	-0.218306	0.357419	ENSG00000158292	GPR153
chr1	6353302	6355506	0.644024	-0.458588	-0.185428	ENSG00000158292	GPR153
chr1	6357528	6357807	0.5213	-0.21448	-0.306816	ENSG00000158292	GPR153
chr1	6358506	6359650	0.842207	-0.502359	-0.339842	ENSG00000158292	GPR153
chr1	6361385	6362548	0.831628	-0.500596	-0.331025	ENSG00000158292	GPR153
chr1	6362782	6364262	1.04111	-0.51717	-0.52393	ENSG00000158292	GPR153
chr1	6366707	6367902	0.665461	-0.156692	-0.508763	ENSG00000158292	GPR153
chr1	6369980	6370647	0.579967	-0.286191	-0.293771	ENSG00000097021	ACOT7
chr1	6371344	6372037	0.698438	-0.353576	-0.344857	ENSG00000097021	ACOT7
chr1	6373110	6375287	0.611315	-0.31945	-0.291858	ENSG00000097021	ACOT7
chr1	6375987	6376492	0.71545	-0.342784	-0.372662	ENSG00000097021	ACOT7
chr1	6378434	6380240	0.819077	-0.500531	-0.318539	ENSG00000097021	ACOT7
chr1	6380585	6382822	1.18228	-0.637567	-0.544709	ENSG00000097021	ACOT7
chr1	6383199	6383469	1.15814	-0.703848	-0.454289	ENSG00000097021	ACOT7
chr1	6383937	6384942	1.17087	-0.647479	-0.523385	ENSG00000097021	ACOT7
chr1	6385445	6387838	1.24707	-0.72661	-0.520455	ENSG00000097021	ACOT7
chr1	6388110	6390537	1.0382	-0.751353	-0.286842	ENSG00000097021	ACOT7
chr1	6390766	6392037	1.26864	-0.845946	-0.422684	ENSG00000097021	ACOT7
chr1	6392809	6394979	1.23911	-0.696375	-0.542724	ENSG00000097021	ACOT7
chr1	6395328	6395958	0.997038	-0.704788	-0.292244	ENSG00000097021	ACOT7
chr1	6396427	6397462	1.01738	-0.762132	-0.255243	ENSG00000097021	ACOT7
chr1	6397973	6398839	1.37876	-0.771241	-0.607511	ENSG00000097021	ACOT7
chr1	6400300	6401017	0.986765	-0.511105	-0.475654	ENSG00000097021	ACOT7
chr1	6401898	6404556	0.832672	-0.440252	-0.392412	ENSG00000097021	ACOT7
chr1	6404869	6407342	0.788361	-0.438179	-0.350174	ENSG00000097021	ACOT7
chr1	6407701	6409109	0.14906	-0.107357	-0.0416949	ENSG00000097021	ACOT7
chr1	6409788	6412349	0.43756	-0.469001	0.0314508	ENSG00000097021	ACOT7
chr1	6413014	6416639	0.394928	-0.32576	-0.0691585	ENSG00000097021	ACOT7
chr1	6417222	6420997	0.803949	-0.328965	-0.474973	ENSG00000097021	ACOT7
chr1	6421256	6421868	0.629247	-0.265718	-0.363523	ENSG00000097021	ACOT7
chr1	6422481	6422991	0.424379	-0.445351	0.0209769	ENSG00000097021	ACOT7
chr1	6423381	6424276	0.0841802	-0.260613	0.176439	ENSG00000097021	ACOT7
chr1	6426247	6429107	0.611828	-0.5345	-0.0773196	ENSG00000097021	ACOT7
chr1	6429926	6430413	0.438406	-0.202309	-0.236091	ENSG00000097021	ACOT7
chr1	6434080	6434654	0.373332	-0.352969	-0.0203565	ENSG00000097021	ACOT7
chr1	6438204	6438846	0.375746	-0.323417	-0.0523234	ENSG00000097021	ACOT7
chr1	6441432	6441882	0.468755	-0.384477	-0.0842737	ENSG00000097021	ACOT7
chr1	6443671	6447108	-0.0956071	-0.327958	0.423577	ENSG00000097021	ACOT7
chr1	6447522	6447866	-0.18753	-0.121393	0.308929	ENSG00000097021	ACOT7
chr1	6449148	6450241	0.124752	-0.19548	0.0707354	ENSG00000097021	ACOT7
chr1	6451394	6455324	-0.0900835	-0.0857051	0.175801	ENSG00000097021	ACOT7
chr1	6455848	6457640	0.0981785	-0.0887559	-0.00941451	ENSG00000097021	ACOT7
chr1	6458975	6459446	0.0714865	-0.0691569	-0.00232473	ENSG00000097021	ACOT7
chr1	6464861	6465339	0.37756	-0.0840215	-0.293533	ENSG00000097021	ACOT7
chr1	6474385	6474909	0.224958	-0.0183454	-0.206607	ENSG00000069812	HES2
chr1	6478722	6480436	0.792467	-0.18088	-0.61158	ENSG00000069812	HES2
chr1	6483202	6484298	0.499177	-0.119182	-0.379989	ENSG00000187017	ESPN
chr1	6484814	6485328	0.118228	0.383879	-0.502102	ENSG00000187017	ESPN
chr1	6489740	6490572	1.10869	-0.481854	-0.626836	ENSG00000265392	MIR4252
chr1	6490840	6491193	0.804287	-0.313769	-0.490513	ENSG00000265392	MIR4252
chr1	6496741	6497764	0.623005	-0.497648	-0.12535	ENSG00000265392	MIR4252
chr1	6497981	6498221	0.663579	-0.351901	-0.311674	ENSG00000265392	MIR4252
chr1	6507032	6507494	-0.0855706	-0.0177921	0.103368	ENSG00000265392	MIR4252
chr1	6508789	6509157	0.0169878	0.296556	-0.31354	ENSG00000215788	TNFRSF25
chr1	6514636	6515646	0.99119	-0.203872	-0.787313	ENSG00000215788	TNFRSF25
chr1	6519764	6520982	0.382482	0.180031	-0.562506	ENSG00000215788	TNFRSF25
chr1	6522694	6523253	0.914929	-0.294018	-0.620907	ENSG00000215788	TNFRSF25
chr1	6524366	6526541	0.513151	0.19504	-0.708183	ENSG00000215788	TNFRSF25
chr1	6526976	6531579	1.36546	-0.527939	-0.837507	ENSG00000215788	TNFRSF25
chr1	6532894	6535822	1.02312	-0.375037	-0.648078	ENSG00000215788	TNFRSF25
chr1	6536979	6537841	0.792983	-0.423631	-0.369347	ENSG00000171680	PLEKHG5
chr1	6542208	6542603	0.695976	-0.224284	-0.471689	ENSG00000171680	PLEKHG5
chr1	6542984	6545740	0.795712	-0.035864	-0.759839	ENSG00000171680	PLEKHG5
chr1	6546130	6546974	0.462614	0.129181	-0.591787	ENSG00000171680	PLEKHG5
chr1	6547477	6551294	0.293722	0.158755	-0.452466	ENSG00000171680	PLEKHG5
chr1	6551860	6553741	0.784656	-0.0203901	-0.764257	ENSG00000171680	PLEKHG5
chr1	6554421	6559084	1.00061	0.0690746	-1.06967	ENSG00000171680	PLEKHG5
chr1	6561800	6562665	0.559317	0.645507	-1.20482	ENSG00000171680	PLEKHG5
chr1	6563629	6564615	0.735307	0.61894	-1.35424	ENSG00000171680	PLEKHG5
chr1	6564827	6569357	0.555207	0.569649	-1.12484	ENSG00000171680	PLEKHG5
chr1	6571080	6574146	0.255659	0.403088	-0.658737	ENSG00000171680	PLEKHG5
chr1	6575603	6576222	0.189792	0.3002	-0.489986	ENSG00000171680	PLEKHG5
chr1	6577372	6578011	0.748785	0.00372219	-0.752502	ENSG00000171680	PLEKHG5
chr1	6578546	6580582	0.704207	-0.139378	-0.56482	ENSG00000171680	PLEKHG5
chr1	6581464	6581925	0.164913	0.305109	-0.470016	ENSG00000171680	PLEKHG5
chr1	6583668	6584326	0.288227	-0.0136854	-0.274535	ENSG00000171680	PLEKHG5
chr1	6586071	6586827	0.426672	-0.266388	-0.160278	ENSG00000171680	PLEKHG5
chr1	6595050	6595571	-0.189568	0.299946	-0.110372	ENSG00000171680	PLEKHG5
chr1	6596527	6597342	0.192828	-0.140152	-0.0526699	ENSG00000171680	PLEKHG5
chr1	6598892	6599482	-0.237347	-0.0904818	0.327835	ENSG00000162408	NOL9
chr1	6600948	6602182	-0.972492	0.130892	0.841608	ENSG00000162408	NOL9
chr1	6604793	6607415	0.166021	0.146129	-0.312142	ENSG00000162408	NOL9
chr1	6607686	6608124	0.306994	-0.0950356	-0.211955	ENSG00000162408	NOL9
chr1	6613085	6615882	-0.370562	0.232572	0.138002	ENSG00000162408	NOL9
chr1	6634728	6635375	-0.0330309	0.115041	-0.0820048	ENSG00000204859	ZBTB48
chr1	6636373	6637293	-0.172158	0.0965819	0.0755836	ENSG00000204859	ZBTB48
chr1	6637674	6642961	-0.326007	0.198175	0.127844	ENSG00000204859	ZBTB48
chr1	6644123	6653280	0.0348984	0.00437194	-0.0392575	ENSG00000204859	ZBTB48
chr1	6653792	6654131	0.154079	-0.0378135	-0.116261	ENSG00000162413	KLHL21
chr1	6655381	6655967	-0.0258185	-0.128636	0.154461	ENSG00000162413	KLHL21
chr1	6656408	6658382	-0.130012	-0.071165	0.201187	ENSG00000162413	KLHL21
chr1	6658933	6664556	-0.574233	0.272766	0.301481	ENSG00000162413	KLHL21
chr1	6666126	6667072	-0.446936	0.166118	0.280824	ENSG00000162413	KLHL21
chr1	6669238	6669959	-0.0241855	-0.133572	0.157764	ENSG00000116273	PHF13
chr1	6670220	6671191	-0.387753	0.0790799	0.30868	ENSG00000116273	PHF13
chr1	6671540	6676118	-0.515613	0.265162	0.250465	ENSG00000116273	PHF13
chr1	6676377	6677151	-0.312014	0.0646201	0.247401	ENSG00000116273	PHF13
chr1	6677988	6678744	0.300189	-0.277084	-0.023099	ENSG00000116273	PHF13
chr1	6679675	6680700	0.328302	-0.238424	-0.0898713	ENSG00000041988	THAP3
chr1	6681222	6686559	-0.162914	0.000521504	0.162405	ENSG00000041988	THAP3
chr1	6686856	6689849	0.252997	-0.193555	-0.0594327	ENSG00000041988	THAP3
chr1	6690960	6691360	0.446571	-0.19939	-0.247177	ENSG00000041988	THAP3
chr1	6692225	6693490	0.51385	-0.339112	-0.174731	ENSG00000041988	THAP3
chr1	6693768	6695145	0.711629	-0.469748	-0.241873	ENSG00000041988	THAP3
chr1	6695709	6699105	0.395357	-0.373253	-0.0220947	ENSG00000041988	THAP3
chr1	6701620	6702328	0.392568	-0.241404	-0.151158	ENSG00000041988	THAP3
chr1	6704788	6706969	0.291197	-0.164277	-0.126911	ENSG00000041988	THAP3
chr1	6710998	6712457	0.827587	-0.609613	-0.217967	ENSG00000041988	THAP3
chr1	6712833	6714335	0.57521	-0.453609	-0.121593	ENSG00000041988	THAP3
chr1	6717050	6717574	0.202039	-0.23433	0.0322961	ENSG00000041988	THAP3
chr1	6721469	6722139	0.608787	-0.435116	-0.173666	ENSG00000041988	THAP3
chr1	6723209	6724307	0.903594	-0.514754	-0.388834	ENSG00000007923	DNAJC11
chr1	6724549	6726426	1.00733	-0.582462	-0.424865	ENSG00000007923	DNAJC11
chr1	6726679	6728203	0.851004	-0.540447	-0.310549	ENSG00000007923	DNAJC11
chr1	6728544	6728973	0.906853	-0.634507	-0.272342	ENSG00000007923	DNAJC11
chr1	6730690	6734010	1.1365	-0.692075	-0.444414	ENSG00000007923	DNAJC11
chr1	6734794	6735239	0.502304	-0.436236	-0.066064	ENSG00000007923	DNAJC11
chr1	6743109	6743971	-0.378495	-0.0760808	0.454582	ENSG00000007923	DNAJC11
chr1	6751238	6752545	0.673512	-0.403496	-0.270009	ENSG00000007923	DNAJC11
chr1	6754300	6754674	0.548535	-0.415682	-0.132849	ENSG00000007923	DNAJC11
chr1	6757307	6757830	0.350616	-0.146269	-0.204343	ENSG00000007923	DNAJC11
chr1	6760500	6762691	-0.0305884	0.113096	-0.0824964	ENSG00000007923	DNAJC11
chr1	6763972	6765129	1.22653	-0.669198	-0.557327	ENSG00000007923	DNAJC11
chr1	6780002	6780354	0.0795009	-0.0660159	-0.0134806		LINC01672
chr1	6781688	6782038	0.467624	-0.188126	-0.279495		LINC01672
chr1	6783438	6785201	0.952402	-0.27372	-0.678675		LINC01672
chr1	6787440	6788059	-0.307658	0.524735	-0.217072		LINC01672
chr1	6790528	6790864	0.0154667	0.448693	-0.464156		LINC01672
chr1	6794848	6796138	-0.713514	0.544728	0.168793		LINC01672
chr1	6802817	6804049	-0.263922	1.33493	-1.071		LINC01672
chr1	6804676	6804949	-0.104497	1.17867	-1.07417		LINC01672
chr1	6805181	6805632	-0.334041	1.16394	-0.829896		LINC01672
chr1	6806058	6807270	-0.265522	0.739163	-0.473634		LINC01672
chr1	6830605	6832275	0.527061	-0.200349	-0.326705		CAMTA1-DT
chr1	6843112	6846915	-0.632161	0.432124	0.20005		CAMTA1-DT
chr1	6847130	6847432	-0.308229	0.181467	0.126766	ENSG00000171735	CAMTA1
chr1	6849017	6849545	-0.291528	0.225873	0.0656601	ENSG00000171735	CAMTA1
chr1	6851235	6851857	-0.288195	0.0819345	0.206266	ENSG00000171735	CAMTA1
chr1	6852518	6852979	-0.180842	-0.0865883	0.267435	ENSG00000171735	CAMTA1
chr1	6855010	6855921	-0.6005	0.277529	0.322977	ENSG00000171735	CAMTA1
chr1	6860681	6861540	-0.604245	0.711389	-0.107138	ENSG00000171735	CAMTA1
chr1	6863410	6863819	-0.475337	0.480246	-0.00490545	ENSG00000171735	CAMTA1
chr1	6865888	6866960	-0.99323	0.500295	0.492942	ENSG00000171735	CAMTA1
chr1	6884743	6885263	-0.537805	0.299901	0.237909	ENSG00000171735	CAMTA1
chr1	6887818	6888241	-0.623971	0.336472	0.287503	ENSG00000171735	CAMTA1
chr1	6893848	6894160	-0.529861	0.188585	0.341278	ENSG00000171735	CAMTA1
chr1	6925347	6925796	-0.590669	0.269835	0.320839	ENSG00000171735	CAMTA1
chr1	6927447	6930930	-1.44663	0.427896	1.01874	ENSG00000171735	CAMTA1
chr1	6932940	6933702	-0.896475	0.420162	0.476319	ENSG00000171735	CAMTA1
chr1	6947664	6948335	0.178615	-0.191453	0.0128439	ENSG00000171735	CAMTA1
chr1	6950048	6950629	-0.5853	0.25196	0.333346	ENSG00000171735	CAMTA1
chr1	6951813	6952526	0.61682	-0.140651	-0.476164	ENSG00000171735	CAMTA1
chr1	6952774	6955608	0.92981	-0.464346	-0.465455	ENSG00000171735	CAMTA1
chr1	6965489	6966256	0.484789	-0.366798	-0.117985	ENSG00000171735	CAMTA1
chr1	6966734	6967388	-0.0697932	0.0658927	0.00390605	ENSG00000171735	CAMTA1
chr1	6970878	6971464	0.0778298	-0.0925269	0.0147024	ENSG00000171735	CAMTA1
chr1	6971705	6973493	-0.105552	0.000424569	0.105135	ENSG00000171735	CAMTA1
chr1	6974531	6978432	-0.114643	-0.131716	0.246368	ENSG00000171735	CAMTA1
chr1	6978706	6979759	-0.048609	-0.198165	0.24678	ENSG00000171735	CAMTA1
chr1	6982211	6986035	0.571967	-0.466819	-0.105138	ENSG00000171735	CAMTA1
chr1	6986891	6988667	0.520503	-0.301109	-0.219387	ENSG00000171735	CAMTA1
chr1	6990483	6991142	0.60496	-0.397715	-0.20724	ENSG00000171735	CAMTA1
chr1	6994598	6996217	-0.341179	0.0430259	0.298161	ENSG00000171735	CAMTA1
chr1	7008409	7011019	0.762654	-0.466857	-0.295788	ENSG00000171735	CAMTA1
chr1	7013669	7017214	-0.386879	-0.0859174	0.472806	ENSG00000171735	CAMTA1
chr1	7019165	7019645	0.0380358	-0.273984	0.235953	ENSG00000171735	CAMTA1
chr1	7020132	7020921	-0.0942387	-0.100847	0.195092	ENSG00000171735	CAMTA1
chr1	7021820	7023161	0.238435	-0.12511	-0.113318	ENSG00000171735	CAMTA1
chr1	7023400	7024068	0.305368	0.0616371	-0.366999	ENSG00000171735	CAMTA1
chr1	7024447	7026203	0.0458077	-0.266685	0.220885	ENSG00000171735	CAMTA1
chr1	7027395	7027934	0.593054	-0.398833	-0.194216	ENSG00000171735	CAMTA1
chr1	7028142	7032222	0.659047	-0.343587	-0.315451	ENSG00000171735	CAMTA1
chr1	7034549	7036377	-0.840816	0.106557	0.734268	ENSG00000171735	CAMTA1
chr1	7044637	7045480	-0.273699	-0.0846318	0.358338	ENSG00000171735	CAMTA1
chr1	7045825	7046419	-0.299814	-0.00814918	0.307968	ENSG00000171735	CAMTA1
chr1	7048051	7048367	-0.241334	-0.134573	0.375911	ENSG00000171735	CAMTA1
chr1	7068906	7072744	1.30301	-0.733924	-0.56908	ENSG00000171735	CAMTA1
chr1	7073562	7074989	0.86613	-0.435004	-0.431119	ENSG00000171735	CAMTA1
chr1	7078012	7079295	1.01903	-0.432283	-0.586745	ENSG00000171735	CAMTA1
chr1	7080668	7081053	0.491921	-0.337555	-0.154363	ENSG00000171735	CAMTA1
chr1	7096806	7097488	-0.503487	0.00930688	0.494186	ENSG00000171735	CAMTA1
chr1	7100297	7102930	0.652316	-0.467804	-0.184503	ENSG00000171735	CAMTA1
chr1	7103733	7104942	1.01648	-0.567835	-0.448641	ENSG00000171735	CAMTA1
chr1	7106351	7106738	0.464715	-0.321648	-0.143064	ENSG00000171735	CAMTA1
chr1	7109900	7112510	0.34961	-0.415038	0.0654363	ENSG00000171735	CAMTA1
chr1	7113074	7114232	0.36902	-0.306124	-0.0628899	ENSG00000171735	CAMTA1
chr1	7120018	7120792	0.901765	-0.337814	-0.563947	ENSG00000171735	CAMTA1
chr1	7121187	7121557	0.846393	-0.428387	-0.418002	ENSG00000171735	CAMTA1
chr1	7129504	7131095	-0.221365	0.204825	0.0165479	ENSG00000171735	CAMTA1
chr1	7136594	7138696	1.57165	-0.792771	-0.778874	ENSG00000171735	CAMTA1
chr1	7145829	7146066	0.80152	-0.346105	-0.455413	ENSG00000171735	CAMTA1
chr1	7149702	7150171	0.642221	-0.440766	-0.201451	ENSG00000237728	LOC102725193
chr1	7160028	7161394	0.841687	-0.485757	-0.355923	ENSG00000237728	LOC102725193
chr1	7166214	7168225	1.25303	-0.544106	-0.708922	ENSG00000237728	LOC102725193
chr1	7169870	7170220	0.316696	-0.32046	0.00376876	ENSG00000237728	LOC102725193
chr1	7177725	7178158	0.117798	-0.285439	0.167647	ENSG00000237728	LOC102725193
chr1	7178785	7179473	-0.0620246	-0.267046	0.329077	ENSG00000237728	LOC102725193
chr1	7181185	7182418	-0.217789	-0.147457	0.365253	ENSG00000237728	LOC102725193
chr1	7208570	7210492	0.590865	-0.539992	-0.0508651	ENSG00000237728	LOC102725193
chr1	7211024	7211833	0.696048	-0.48185	-0.214192	ENSG00000237728	LOC102725193
chr1	7212208	7212971	0.713496	-0.393988	-0.319502	ENSG00000237728	LOC102725193
chr1	7213554	7214159	0.773743	-0.494701	-0.279037	ENSG00000237728	LOC102725193
chr1	7214634	7215126	0.960635	-0.515672	-0.444958	ENSG00000237728	LOC102725193
chr1	7216319	7217035	0.971756	-0.401443	-0.570308	ENSG00000237728	LOC102725193
chr1	7218230	7218622	1.241	-0.380696	-0.860299	ENSG00000237728	LOC102725193
chr1	7223178	7225070	0.74929	-0.573416	-0.175866	ENSG00000237728	LOC102725193
chr1	7231021	7233206	0.755718	-0.630682	-0.125026	ENSG00000237728	LOC102725193
chr1	7233759	7235026	0.938033	-0.547932	-0.390094	ENSG00000237728	LOC102725193
chr1	7235623	7238209	0.820029	-0.461315	-0.358707	ENSG00000237728	LOC102725193
chr1	7254604	7255313	0.894709	-0.525436	-0.369268	ENSG00000237728	LOC102725193
chr1	7257862	7259778	1.06291	-0.601807	-0.461099	ENSG00000237728	LOC102725193
chr1	7267663	7268191	0.654441	-0.38204	-0.272396	ENSG00000237728	LOC102725193
chr1	7307163	7309032	-0.470025	-0.0826189	0.552652	ENSG00000237728	LOC102725193
chr1	7322587	7323152	1.07589	-0.409163	-0.66672	ENSG00000237728	LOC102725193
chr1	7326712	7327212	0.329833	-0.415762	0.0859338	ENSG00000237728	LOC102725193
chr1	7339058	7340220	0.858728	-0.520574	-0.338149	ENSG00000237728	LOC102725193
chr1	7350830	7351845	0.640115	-0.4312	-0.208908	ENSG00000237728	LOC102725193
chr1	7352439	7355145	0.795967	-0.589915	-0.206044	ENSG00000237728	LOC102725193
chr1	7358201	7360462	0.0378411	-0.297412	0.25958	ENSG00000237728	LOC102725193
chr1	7361457	7362427	0.592549	-0.439882	-0.152661	ENSG00000237728	LOC102725193
chr1	7372277	7374151	-0.722437	0.0275169	0.694929	ENSG00000237728	LOC102725193
chr1	7377598	7379099	0.530105	-0.398873	-0.131226	ENSG00000237728	LOC102725193
chr1	7393349	7395280	0.965912	-0.603015	-0.36289	ENSG00000237728	LOC102725193
chr1	7395904	7397410	1.04015	-0.584467	-0.455677	ENSG00000237728	LOC102725193
chr1	7399942	7402071	0.793918	-0.609374	-0.184535	ENSG00000237728	LOC102725193
chr1	7404075	7404641	1.0957	-0.399775	-0.695926	ENSG00000237728	LOC102725193
chr1	7406422	7407691	0.73941	-0.502029	-0.237375	ENSG00000237728	LOC102725193
chr1	7418740	7419394	0.63758	-0.523456	-0.11412	ENSG00000237728	LOC102725193
chr1	7425605	7426557	0.636361	-0.388197	-0.248159	ENSG00000237728	LOC102725193
chr1	7431653	7434759	0.00542087	-0.271753	0.266342	ENSG00000237728	LOC102725193
chr1	7439388	7440090	-0.762125	0.17901	0.583121	ENSG00000237728	LOC102725193
chr1	7443825	7444424	0.422536	-0.419433	-0.00309832	ENSG00000237728	LOC102725193
chr1	7445422	7449686	0.155032	-0.399604	0.244584	ENSG00000237728	LOC102725193
chr1	7461607	7462814	1.22218	-0.766902	-0.455271	ENSG00000237728	LOC102725193
chr1	7482160	7482480	0.411792	-0.294368	-0.11742	ENSG00000237728	LOC102725193
chr1	7485967	7486331	0.66053	-0.512769	-0.147757	ENSG00000237728	LOC102725193
chr1	7487807	7488249	0.779232	-0.375941	-0.403287	ENSG00000237728	LOC102725193
chr1	7488601	7488852	0.880557	-0.489414	-0.39114	ENSG00000237728	LOC102725193
chr1	7492560	7493491	0.666037	-0.405532	-0.2605	ENSG00000237728	LOC102725193
chr1	7495284	7497479	0.584249	-0.345386	-0.238856	ENSG00000237728	LOC102725193
chr1	7501671	7502158	0.523535	-0.381217	-0.142313	ENSG00000237728	LOC102725193
chr1	7507015	7507907	0.375304	-0.220831	-0.154467	ENSG00000237728	LOC102725193
chr1	7510471	7510936	0.509779	-0.392428	-0.117348	ENSG00000237728	LOC102725193
chr1	7511244	7512043	0.415489	-0.286247	-0.129237	ENSG00000237728	LOC102725193
chr1	7513501	7516119	-0.126614	-0.101301	0.227924	ENSG00000237728	LOC102725193
chr1	7516473	7516939	-0.191038	0.104686	0.0863567	ENSG00000237728	LOC102725193
chr1	7518123	7518971	-0.309819	0.352605	-0.0427803	ENSG00000237728	LOC102725193
chr1	7522702	7523352	0.411869	-0.210095	-0.20177	ENSG00000237728	LOC102725193
chr1	7530173	7531951	-0.115959	-0.146349	0.262316	ENSG00000237728	LOC102725193
chr1	7532164	7534004	-0.134275	-0.0544618	0.188745	ENSG00000237728	LOC102725193
chr1	7534578	7539744	-1.20356	0.23704	0.966532	ENSG00000237728	LOC102725193
chr1	7540408	7540968	-1.01498	0.304404	0.71058	ENSG00000237728	LOC102725193
chr1	7541935	7543370	-0.396119	0.0484066	0.34772	ENSG00000237728	LOC102725193
chr1	7545245	7545648	0.0437541	-0.274102	0.230353	ENSG00000237728	LOC102725193
chr1	7547670	7548246	0.415964	-0.348065	-0.0678946	ENSG00000237728	LOC102725193
chr1	7550835	7552562	0.440919	-0.352808	-0.0881026	ENSG00000237728	LOC102725193
chr1	7553573	7554198	0.653973	-0.40809	-0.245878	ENSG00000237728	LOC102725193
chr1	7554950	7558149	0.524699	-0.422674	-0.102016	ENSG00000237728	LOC102725193
chr1	7560352	7561584	-0.775019	0.0459073	0.72912	ENSG00000237728	LOC102725193
chr1	7561858	7562440	-0.350574	-0.176142	0.526722	ENSG00000237728	LOC102725193
chr1	7563009	7564928	0.225811	-0.265821	0.0400178	ENSG00000237728	LOC102725193
chr1	7565217	7565688	0.324301	-0.301173	-0.023123	ENSG00000237728	LOC102725193
chr1	7567355	7569430	0.905465	-0.545559	-0.359898	ENSG00000237728	LOC102725193
chr1	7575542	7576956	-0.318712	0.0831022	0.235618	ENSG00000237728	LOC102725193
chr1	7578632	7580124	0.204422	-0.237863	0.0334477	ENSG00000237728	LOC102725193
chr1	7580496	7580987	0.0355072	-0.20279	0.167288	ENSG00000237728	LOC102725193
chr1	7581939	7582536	-0.409419	-0.060206	0.46963	ENSG00000237728	LOC102725193
chr1	7589168	7589424	0.562339	-0.161109	-0.401227	ENSG00000237728	LOC102725193
chr1	7589955	7590305	0.478076	-0.283045	-0.195028	ENSG00000171735	CAMTA1
chr1	7596265	7597909	0.306759	-0.361661	0.0549094	ENSG00000171735	CAMTA1
chr1	7599182	7599521	0.0819285	-0.260579	0.178655	ENSG00000171735	CAMTA1
chr1	7612255	7613040	0.692176	-0.548268	-0.143903	ENSG00000171735	CAMTA1
chr1	7613927	7615814	0.760033	-0.395122	-0.364904	ENSG00000171735	CAMTA1
chr1	7617503	7618882	0.687864	-0.404713	-0.283144	ENSG00000171735	CAMTA1
chr1	7620532	7623776	0.807307	-0.523902	-0.283397	ENSG00000171735	CAMTA1
chr1	7625243	7625831	0.850265	-0.339716	-0.510545	ENSG00000171735	CAMTA1
chr1	7626187	7627068	0.649188	-0.332281	-0.316901	ENSG00000171735	CAMTA1
chr1	7640012	7643649	1.06509	-0.627464	-0.437616	ENSG00000171735	CAMTA1
chr1	7645607	7646305	0.816896	-0.441353	-0.375538	ENSG00000171735	CAMTA1
chr1	7648037	7648417	0.454206	-0.396524	-0.0576779	ENSG00000171735	CAMTA1
chr1	7649920	7650673	0.370724	-0.23374	-0.136978	ENSG00000171735	CAMTA1
chr1	7654285	7656185	0.902486	-0.565094	-0.337385	ENSG00000171735	CAMTA1
chr1	7668341	7669854	0.803882	-0.528331	-0.275545	ENSG00000171735	CAMTA1
chr1	7670383	7672068	1.07659	-0.507392	-0.569187	ENSG00000171735	CAMTA1
chr1	7672348	7674376	1.51957	-0.913954	-0.605608	ENSG00000171735	CAMTA1
chr1	7674707	7677710	1.24196	-0.788943	-0.453011	ENSG00000171735	CAMTA1
chr1	7679050	7679446	0.73477	-0.340306	-0.394461	ENSG00000171735	CAMTA1
chr1	7680765	7681502	0.430231	-0.481447	0.0512218	ENSG00000171735	CAMTA1
chr1	7682560	7683610	0.885652	-0.490956	-0.39469	ENSG00000171735	CAMTA1
chr1	7684102	7687912	0.0859151	-0.27516	0.189254	ENSG00000171735	CAMTA1
chr1	7688180	7689100	-0.413163	0.0113573	0.401812	ENSG00000171735	CAMTA1
chr1	7690614	7692036	0.32899	-0.326126	-0.00285779	ENSG00000171735	CAMTA1
chr1	7692640	7693946	0.466351	-0.326666	-0.139679	ENSG00000171735	CAMTA1
chr1	7694765	7695307	0.430857	-0.144674	-0.286178	ENSG00000171735	CAMTA1
chr1	7696966	7697958	0.453564	-0.249845	-0.203713	ENSG00000171735	CAMTA1
chr1	7698731	7698998	0.353181	-0.152234	-0.200943	ENSG00000171735	CAMTA1
chr1	7699528	7703189	0.784516	-0.47716	-0.307347	ENSG00000171735	CAMTA1
chr1	7704812	7705829	0.064265	-0.183506	0.119248	ENSG00000171735	CAMTA1
chr1	7706400	7707898	-0.0398139	-0.104316	0.144138	ENSG00000171735	CAMTA1
chr1	7708484	7709953	0.156117	0.348095	-0.504205	ENSG00000171735	CAMTA1
chr1	7711153	7712775	0.556756	-0.164024	-0.392725	ENSG00000171735	CAMTA1
chr1	7716683	7719208	0.662151	-0.405089	-0.257053	ENSG00000171735	CAMTA1
chr1	7720639	7721413	0.528404	-0.277195	-0.251203	ENSG00000171735	CAMTA1
chr1	7722770	7723009	0.763402	-0.611011	-0.152388	ENSG00000171735	CAMTA1
chr1	7723828	7725364	0.845513	-0.532552	-0.312953	ENSG00000171735	CAMTA1
chr1	7726171	7726806	0.595142	-0.470339	-0.124797	ENSG00000171735	CAMTA1
chr1	7727063	7731221	0.492826	-0.552506	0.0596928	ENSG00000171735	CAMTA1
chr1	7731495	7733649	0.913093	-0.579135	-0.333948	ENSG00000171735	CAMTA1
chr1	7735219	7742806	0.26364	-0.226977	-0.0366501	ENSG00000171735	CAMTA1
chr1	7743450	7744529	0.269978	-0.272915	0.00294354	ENSG00000171735	CAMTA1
chr1	7745457	7746732	0.464882	-0.280388	-0.184486	ENSG00000171735	CAMTA1
chr1	7747163	7747882	0.407429	-0.312902	-0.0945212	ENSG00000171735	CAMTA1
chr1	7748417	7748941	0.157379	-0.251621	0.0942475	ENSG00000171735	CAMTA1
chr1	7749423	7751724	0.216189	-0.308926	0.0927452	ENSG00000171735	CAMTA1
chr1	7753659	7756234	0.739083	-0.583304	-0.15577	ENSG00000171735	CAMTA1
chr1	7756580	7758852	0.309549	-0.3262	0.0166597	ENSG00000171735	CAMTA1
chr1	7760634	7766537	-0.402796	0.0690623	0.333746	ENSG00000171735	CAMTA1
chr1	7767637	7768086	-0.00194273	-0.219454	0.221401	ENSG00000171735	CAMTA1
chr1	7768405	7770076	0.00915993	-0.16635	0.157198	ENSG00000171735	CAMTA1
chr1	7770690	7771326	-0.137097	0.00077437	0.136329	ENSG00000171735	CAMTA1
chr1	7774373	7775878	0.253413	-0.300145	0.0467391	ENSG00000171735	CAMTA1
chr1	7776089	7777484	0.158016	-0.25676	0.0987514	ENSG00000171735	CAMTA1
chr1	7777981	7780429	0.561735	-0.420405	-0.141321	ENSG00000171735	CAMTA1
chr1	7780685	7781202	0.70901	-0.512796	-0.196209	ENSG00000171735	CAMTA1
chr1	7783069	7783626	0.580397	-0.415991	-0.164401	ENSG00000171735	CAMTA1
chr1	7784907	7787099	-0.266938	0.0866228	0.180325	ENSG00000171735	CAMTA1
chr1	7787403	7789175	-0.312524	-0.0916986	0.404233	ENSG00000171735	CAMTA1
chr1	7789409	7790745	0.46053	-0.287571	-0.172952	ENSG00000171735	CAMTA1
chr1	7790993	7794091	0.819164	-0.596319	-0.222836	ENSG00000171735	CAMTA1
chr1	7794307	7794737	0.425075	-0.366858	-0.0582112	ENSG00000171735	CAMTA1
chr1	7796113	7798404	0.5356	-0.391369	-0.144223	ENSG00000171735	CAMTA1
chr1	7800110	7801560	0.486262	-0.240514	-0.245741	ENSG00000049245	VAMP3
chr1	7802736	7803877	0.527212	-0.353158	-0.174047	ENSG00000049245	VAMP3
chr1	7804313	7805297	0.549709	-0.431867	-0.117835	ENSG00000049245	VAMP3
chr1	7805616	7807453	0.42191	-0.362542	-0.0593604	ENSG00000049245	VAMP3
chr1	7807662	7810408	0.497194	-0.283481	-0.213703	ENSG00000049245	VAMP3
chr1	7811385	7814986	-0.183397	-0.140257	0.323665	ENSG00000049245	VAMP3
chr1	7815372	7816792	0.0705247	-0.297331	0.226815	ENSG00000049245	VAMP3
chr1	7817574	7818711	-0.0862366	-0.0662267	0.15247	ENSG00000049245	VAMP3
chr1	7818996	7819495	-0.81385	0.0597107	0.754146	ENSG00000049245	VAMP3
chr1	7819723	7820992	-0.0550134	-0.375032	0.430055	ENSG00000049245	VAMP3
chr1	7821842	7822425	0.117499	-0.194147	0.0766541	ENSG00000049245	VAMP3
chr1	7823028	7824321	0.194012	-0.238646	0.0446413	ENSG00000049245	VAMP3
chr1	7826181	7827610	-0.205616	0.51726	-0.311636	ENSG00000049245	VAMP3
chr1	7828175	7832687	-0.302536	0.20588	0.0966687	ENSG00000049245	VAMP3
chr1	7832890	7834267	-0.131334	0.144547	-0.0132063	ENSG00000049245	VAMP3
chr1	7835792	7836171	-0.229585	0.111943	0.117647	ENSG00000049245	VAMP3
chr1	7837362	7837966	0.157882	-0.181594	0.0237181	ENSG00000049245	VAMP3
chr1	7839406	7845928	-0.303303	0.133232	0.170084	ENSG00000049246	PER3
chr1	7846143	7847179	-0.397212	0.260323	0.136896	ENSG00000049246	PER3
chr1	7847428	7848474	-0.278715	0.199631	0.0790906	ENSG00000049246	PER3
chr1	7853784	7854371	-0.192011	-0.0760458	0.268063	ENSG00000049246	PER3
chr1	7855060	7856253	-0.251087	0.00496973	0.246124	ENSG00000049246	PER3
chr1	7857128	7857400	-0.402394	0.0923522	0.310046	ENSG00000049246	PER3
chr1	7865533	7865918	0.0593783	-0.144112	0.0847386	ENSG00000049246	PER3
chr1	7867100	7869502	-0.427099	-0.0352365	0.462344	ENSG00000049246	PER3
chr1	7871436	7872232	-0.29995	-0.0144559	0.314412	ENSG00000049246	PER3
chr1	7887101	7887509	-0.138512	0.396853	-0.258337	ENSG00000049247	UTS2
chr1	7888683	7890619	-0.359037	0.052018	0.307027	ENSG00000049247	UTS2
chr1	7890829	7892355	-0.968052	0.61735	0.35071	ENSG00000049247	UTS2
chr1	7892842	7893930	-0.77814	0.302138	0.476009	ENSG00000049247	UTS2
chr1	7903321	7904008	-0.272258	-0.00831929	0.280583	ENSG00000049247	UTS2
chr1	7915956	7916794	-0.526602	1.22177	-0.695158	ENSG00000049247	UTS2
chr1	7946144	7946856	-0.0182088	0.0244296	-0.00621464	ENSG00000049247	UTS2
chr1	7959581	7960507	-0.98295	1.1525	-0.169543	ENSG00000049249	TNFRSF9
chr1	7961827	7963034	-0.357563	0.435649	-0.0780777	ENSG00000049249	TNFRSF9
chr1	7965604	7965975	0.144938	-0.0988803	-0.0460532	ENSG00000049249	TNFRSF9
chr1	7974440	7974838	0.815783	-0.312246	-0.503533	ENSG00000049249	TNFRSF9
chr1	7975617	7977704	1.52185	-0.62326	-0.898582	ENSG00000049249	TNFRSF9
chr1	7978501	7980827	1.05615	-0.329681	-0.726462	ENSG00000049249	TNFRSF9
chr1	7981731	7982584	1.39577	-0.454964	-0.940801	ENSG00000049249	TNFRSF9
chr1	7990601	7991443	-0.718815	1.25271	-0.533893	ENSG00000049249	TNFRSF9
chr1	8000282	8003513	-0.0390775	0.57022	-0.531132	ENSG00000049249	TNFRSF9
chr1	8004739	8005591	-0.105225	0.678454	-0.573223	ENSG00000049249	TNFRSF9
chr1	8013527	8015033	-0.556165	0.357361	0.198815	ENSG00000116288	PARK7
chr1	8015411	8015775	-0.475858	0.423431	0.0524311	ENSG00000116288	PARK7
chr1	8016298	8016797	-0.280527	0.405082	-0.12455	ENSG00000116288	PARK7
chr1	8019367	8019626	-0.300391	0.426125	-0.125731	ENSG00000116288	PARK7
chr1	8020148	8027934	-0.00320071	0.0666111	-0.0633975	ENSG00000116288	PARK7
chr1	8028514	8029358	0.427259	-0.307497	-0.119756	ENSG00000116288	PARK7
chr1	8029753	8031704	0.456996	-0.383996	-0.0729915	ENSG00000116288	PARK7
chr1	8032023	8032493	0.539136	-0.384917	-0.154214	ENSG00000116288	PARK7
chr1	8033039	8033584	0.439952	-0.300542	-0.139405	ENSG00000116288	PARK7
chr1	8033887	8036761	0.478743	-0.455266	-0.0234686	ENSG00000116288	PARK7
chr1	8037045	8037700	0.4637	-0.362302	-0.101391	ENSG00000116288	PARK7
chr1	8038782	8039775	0.24264	-0.246682	0.00404946	ENSG00000116288	PARK7
chr1	8040238	8041626	0.456065	-0.325888	-0.13017	ENSG00000116288	PARK7
chr1	8042137	8046901	0.15068	-0.264544	0.113874	ENSG00000116288	PARK7
chr1	8047442	8048350	0.518045	-0.435991	-0.0820485	ENSG00000116288	PARK7
chr1	8048617	8049926	0.463801	-0.265277	-0.198517	ENSG00000116288	PARK7
chr1	8051903	8052545	0.365461	-0.221193	-0.144263	ENSG00000116288	PARK7
chr1	8062256	8065681	-0.95335	0.130208	0.823153	ENSG00000116285	ERRFI1
chr1	8066130	8066667	-0.704802	0.102655	0.602152	ENSG00000116285	ERRFI1
chr1	8069589	8071623	-0.255358	-0.0176401	0.273006	ENSG00000116285	ERRFI1
chr1	8071841	8077971	-0.367574	-0.0932301	0.460816	ENSG00000116285	ERRFI1
chr1	8078981	8079267	-1.00342	0.382887	0.620541	ENSG00000116285	ERRFI1
chr1	8079919	8080402	-1.03316	0.421157	0.612015	ENSG00000116285	ERRFI1
chr1	8080741	8084310	-0.955764	0.319134	0.63664	ENSG00000116285	ERRFI1
chr1	8084708	8088557	-0.425129	0.175387	0.249755	ENSG00000116285	ERRFI1
chr1	8089059	8089471	-0.203958	-0.0924361	0.296399	ENSG00000116285	ERRFI1
chr1	8107753	8108106	0.483526	-0.157018	-0.326504	ENSG00000116285	ERRFI1
chr1	8134933	8136149	0.952589	-0.371892	-0.580691	ENSG00000116285	ERRFI1
chr1	8136930	8138922	1.08332	-0.43564	-0.647675	ENSG00000116285	ERRFI1
chr1	8143750	8144086	-0.290312	0.717437	-0.427122	ENSG00000116285	ERRFI1
chr1	8148694	8150160	1.45519	-0.583466	-0.871717	ENSG00000116285	ERRFI1
chr1	8150453	8151889	1.07168	-0.360789	-0.710886	ENSG00000116285	ERRFI1
chr1	8156346	8157901	0.693026	-0.262626	-0.430394	ENSG00000116285	ERRFI1
chr1	8164900	8165288	-0.895325	1.3557	-0.460376	ENSG00000116285	ERRFI1
chr1	8173402	8174288	0.312018	-0.335344	0.0233316	ENSG00000116285	ERRFI1
chr1	8179927	8180146	-0.585286	1.09911	-0.513819	ENSG00000227634	LINC01714
chr1	8180366	8181618	-1.44833	1.25487	0.193467	ENSG00000227634	LINC01714
chr1	8186676	8188105	-0.957727	1.84454	-0.886811	ENSG00000227634	LINC01714
chr1	8197510	8198304	-1.2186	0.509745	0.708857	ENSG00000227634	LINC01714
chr1	8214806	8215042	-0.914066	0.374947	0.539122	ENSG00000227634	LINC01714
chr1	8224609	8226588	1.36039	-0.545333	-0.815049	ENSG00000227634	LINC01714
chr1	8226996	8227440	0.858125	-0.342315	-0.515806	ENSG00000227634	LINC01714
chr1	8227800	8228467	0.441689	-0.0237521	-0.417931	ENSG00000227634	LINC01714
chr1	8228919	8230878	-0.0963429	0.112998	-0.0166458	ENSG00000227634	LINC01714
chr1	8231343	8232640	0.751846	-0.201261	-0.550578	ENSG00000227634	LINC01714
chr1	8242295	8243102	-0.945102	1.64756	-0.70245	ENSG00000227634	LINC01714
chr1	8256210	8258377	1.01028	-0.124803	-0.885468	ENSG00000227634	LINC01714
chr1	8259342	8263740	1.5276	-0.339191	-1.1884	ENSG00000227634	LINC01714
chr1	8268908	8269300	-0.193585	0.786372	-0.592784	ENSG00000227634	LINC01714
chr1	8270250	8272610	-0.528778	1.44615	-0.917367	ENSG00000227634	LINC01714
chr1	8274582	8274954	-0.057263	0.896219	-0.838952	ENSG00000227634	LINC01714
chr1	8275387	8276085	0.372515	0.389958	-0.762468	ENSG00000227634	LINC01714
chr1	8276680	8278002	0.249841	0.412152	-0.661984	ENSG00000227634	LINC01714
chr1	8278335	8278729	-0.0765336	0.823634	-0.747096	ENSG00000227634	LINC01714
chr1	8279659	8279972	-0.507418	1.04054	-0.533121	ENSG00000227634	LINC01714
chr1	8281615	8281915	-0.0864613	0.676812	-0.590348	ENSG00000227634	LINC01714
chr1	8283653	8284014	-0.745174	1.31022	-0.565047	ENSG00000227634	LINC01714
chr1	8284383	8285654	-0.982363	1.62424	-0.641875	ENSG00000227634	LINC01714
chr1	8286515	8287215	-0.337411	1.11713	-0.779719	ENSG00000227634	LINC01714
chr1	8301565	8302013	-0.419917	0.854518	-0.434597	ENSG00000227634	LINC01714
chr1	8333825	8334752	-0.596049	0.167953	0.428102	ENSG00000162426	SLC45A1
chr1	8340992	8342550	-1.08925	1.34702	-0.257763	ENSG00000162426	SLC45A1
chr1	8343497	8344393	0.0856625	0.808666	-0.894321	ENSG00000162426	SLC45A1
chr1	8360044	8361252	-0.987033	0.42893	0.55811	ENSG00000162426	SLC45A1
chr1	8361798	8362726	-0.996627	0.365765	0.630869	ENSG00000162426	SLC45A1
chr1	8366694	8368368	-0.723613	1.17688	-0.45326	ENSG00000162426	SLC45A1
chr1	8372455	8375331	0.606408	-0.182743	-0.423656	ENSG00000162426	SLC45A1
chr1	8375558	8378961	0.0910773	-0.184802	0.093736	ENSG00000162426	SLC45A1
chr1	8380756	8381360	0.773459	-0.370114	-0.40334	ENSG00000162426	SLC45A1
chr1	8383586	8385537	0.563836	-0.163568	-0.400261	ENSG00000162426	SLC45A1
chr1	8389007	8390150	0.831943	-0.43158	-0.400356	ENSG00000162426	SLC45A1
chr1	8392862	8394263	1.27143	-0.576093	-0.695334	ENSG00000162426	SLC45A1
chr1	8394744	8395958	0.799359	-0.427167	-0.372186	ENSG00000162426	SLC45A1
chr1	8397938	8398629	0.677474	-0.428012	-0.249457	ENSG00000162426	SLC45A1
chr1	8399139	8400178	0.644542	-0.324833	-0.319703	ENSG00000162426	SLC45A1
chr1	8403001	8404670	0.355959	-0.288312	-0.0676392	ENSG00000162426	SLC45A1
chr1	8405199	8407166	0.327097	-0.141642	-0.185446	ENSG00000162426	SLC45A1
chr1	8407680	8412459	-0.0181874	-0.17476	0.192959	ENSG00000162426	SLC45A1
chr1	8412671	8414285	0.0884223	-0.248464	0.160051	ENSG00000162426	SLC45A1
chr1	8414664	8418408	0.45024	-0.401665	-0.0485632	ENSG00000162426	SLC45A1
chr1	8418974	8421755	0.412218	-0.368806	-0.0434027	ENSG00000162426	SLC45A1
chr1	8422434	8428280	0.0804782	-0.165199	0.0847331	ENSG00000162426	SLC45A1
chr1	8428516	8435161	0.29277	-0.39361	0.100853	ENSG00000142599	RERE
chr1	8435751	8443659	-0.00405325	-0.109036	0.113102	ENSG00000142599	RERE
chr1	8443918	8445764	-0.520845	-0.00806473	0.528919	ENSG00000142599	RERE
chr1	8446243	8448379	-0.331267	0.0343335	0.296942	ENSG00000142599	RERE
chr1	8448726	8452187	-0.0404552	0.0985598	-0.058095	ENSG00000142599	RERE
chr1	8452417	8453068	-0.151181	0.0210928	0.130095	ENSG00000142599	RERE
chr1	8453287	8458473	-0.525455	0.424139	0.101327	ENSG00000142599	RERE
chr1	8459121	8460070	-0.100494	0.133372	-0.0328714	ENSG00000142599	RERE
chr1	8460331	8460759	0.103088	-0.0118276	-0.0912559	ENSG00000142599	RERE
chr1	8461366	8461815	0.159835	-0.196145	0.0363142	ENSG00000142599	RERE
chr1	8462183	8463409	0.298203	-0.236508	-0.0616878	ENSG00000142599	RERE
chr1	8464495	8465083	0.0144232	0.0956957	-0.110113	ENSG00000142599	RERE
chr1	8466523	8470692	0.0156815	-0.0844035	0.0687335	ENSG00000142599	RERE
chr1	8471115	8472908	0.696293	-0.464439	-0.231845	ENSG00000142599	RERE
chr1	8474002	8474377	0.612057	-0.426357	-0.185695	ENSG00000142599	RERE
chr1	8474598	8476302	0.479244	-0.366373	-0.112861	ENSG00000142599	RERE
chr1	8476701	8478212	0.29698	-0.190959	-0.106012	ENSG00000142599	RERE
chr1	8478484	8485942	0.142482	0.0804101	-0.222878	ENSG00000142599	RERE
chr1	8486460	8492818	-0.238077	0.398227	-0.160137		LOC102724552
chr1	8493060	8493603	-0.127652	0.030984	0.0966734		LOC102724552
chr1	8493988	8496102	-0.0480155	-0.0826916	0.130716		LOC102724552
chr1	8496724	8499848	-0.523037	0.0211948	0.501852		LOC102724552
chr1	8500080	8500461	-0.672013	0.130793	0.541225		LOC102724552
chr1	8500742	8501563	-0.772755	0.104698	0.668064		LOC102724552
chr1	8503444	8504309	-0.341048	0.0369746	0.30408		LOC102724552
chr1	8505144	8505642	0.00162388	-0.108376	0.106758		LOC102724552
chr1	8507481	8509836	-0.438778	0.0372031	0.401584		LOC102724552
chr1	8510084	8511079	-0.223074	0.0511261	0.171955		LOC102724552
chr1	8511342	8513550	-0.197301	0.0189685	0.178341		LOC102724552
chr1	8513929	8514559	-0.24774	0.0880719	0.159674		LOC102724552
chr1	8514865	8521916	-0.417156	0.0356661	0.381502		LOC102724552
chr1	8522118	8527327	-0.38517	0.0748135	0.310369		SNORD128
chr1	8528011	8530291	-0.506482	0.0992218	0.407268		SNORD128
chr1	8531172	8532013	-0.088919	-0.041446	0.130371		SNORD128
chr1	8532339	8534922	-0.255554	0.0252595	0.230304		SNORD128
chr1	8535592	8538818	-0.393263	0.188971	0.204302		SNORD128
chr1	8539459	8540022	-0.164425	-0.0564116	0.220843		SNORD128
chr1	8541630	8542255	-0.206116	-0.0123065	0.218428		SNORD128
chr1	8542877	8543676	-0.28102	-0.027301	0.308328		SNORD128
chr1	8544560	8545503	-0.223325	-0.0242349	0.247566		SNORD128
chr1	8546066	8546567	-0.335596	-0.00435047	0.339952		SNORD128
chr1	8546852	8547933	-0.39888	0.0435354	0.355351		SNORD128
chr1	8548592	8549378	-0.366948	0.0519124	0.315042		SNORD128
chr1	8550737	8551171	-0.0899591	-0.0411812	0.131145		SNORD128
chr1	8551617	8553469	-0.0034751	-0.0960611	0.0995445		SNORD128
chr1	8554390	8555399	0.365889	-0.490895	0.125013		SNORD128
chr1	8555857	8558056	-0.1027	-0.200147	0.302857		SNORD128
chr1	8558880	8559986	-0.0135834	-0.105475	0.119065		SNORD128
chr1	8563160	8563692	-0.31727	-0.129967	0.447243		SNORD128
chr1	8564042	8564551	-0.118719	-0.201673	0.320398		SNORD128
chr1	8564798	8571942	0.174546	-0.223331	0.0487967		SNORD128
chr1	8572352	8575320	-0.104638	-0.119449	0.224097		SNORD128
chr1	8575767	8582391	-0.342412	-0.0862909	0.428716		SNORD128
chr1	8582883	8587216	-0.463664	0.311257	0.15242		SNORD128
chr1	8587583	8588202	-0.640673	0.228584	0.412097		SNORD128
chr1	8589594	8590383	-0.390688	0.174177	0.216517		SNORD128
chr1	8593099	8595879	-0.777843	0.368711	0.409141		SNORD128
chr1	8596641	8597627	-0.655358	0.251787	0.403578		SNORD128
chr1	8598054	8598896	-0.540856	0.157139	0.383723		SNORD128
chr1	8600845	8602644	-0.508676	0.194393	0.31429		SNORD128
chr1	8606736	8607674	-0.955155	0.20071	0.754451		SNORD128
chr1	8607905	8608448	-0.580667	0.101335	0.479338		SNORD128
chr1	8609023	8610062	-0.608352	0.0996829	0.508676		SNORD128
chr1	8610756	8611354	-0.955393	0.14012	0.81528		SNORD128
chr1	8611561	8613641	-0.950452	0.168874	0.781587		SNORD128
chr1	8614783	8618542	-0.498523	0.104012	0.394521		SNORD128
chr1	8619390	8622069	-0.492839	0.0959222	0.396927		SNORD128
chr1	8622647	8623248	-0.666826	0.387381	0.279452		SNORD128
chr1	8623753	8624129	-0.662505	0.359555	0.302955		SNORD128
chr1	8625839	8626252	-0.259397	0.155173	0.104228		SNORD128
chr1	8627094	8628484	-0.385094	0.0915653	0.293536		SNORD128
chr1	8629699	8630006	-0.497296	0.314773	0.182528		SNORD128
chr1	8630423	8632113	-0.612104	0.178052	0.434061		SNORD128
chr1	8632892	8633127	-0.901093	0.472418	0.428679		SNORD128
chr1	8637377	8639310	-0.543019	0.0407566	0.502271		SNORD128
chr1	8640023	8641293	-0.778851	0.228483	0.550375		SNORD128
chr1	8642300	8643665	-0.384512	0.0940794	0.29044		SNORD128
chr1	8643874	8644989	-0.320414	0.055099	0.265322		SNORD128
chr1	8645228	8648901	-0.241015	0.0609795	0.180046		SNORD128
chr1	8649301	8651346	0.124405	-0.145574	0.0211785		SNORD128
chr1	8651585	8652712	0.238631	-0.0652174	-0.173406		SNORD128
chr1	8653700	8654024	0.585303	-0.363133	-0.222165		SNORD128
chr1	8654291	8655368	0.298237	-0.304261	0.0060309		SNORD128
chr1	8655600	8660066	0.228794	-0.428042	0.19926		SNORD128
chr1	8661138	8662070	0.0496841	-0.184326	0.134649		SNORD128
chr1	8662481	8665112	-0.399513	0.127149	0.272374		SNORD128
chr1	8666023	8666836	-0.255973	0.111701	0.144279		SNORD128
chr1	8668148	8668692	-0.0840733	-0.0302645	0.114343		SNORD128
chr1	8669298	8670171	-0.255094	0.00301332	0.252088		SNORD128
chr1	8671594	8671951	-0.077374	-0.167776	0.245154		SNORD128
chr1	8672978	8673877	-0.450228	0.0103151	0.439919		SNORD128
chr1	8675662	8676000	-0.294664	-0.0679058	0.362575		SNORD128
chr1	8678358	8681604	-0.807563	0.16763	0.639942		SNORD128
chr1	8682795	8683280	-0.962155	0.219836	0.742324		SNORD128
chr1	8684488	8690825	-0.887513	0.221011	0.666516		SNORD128
chr1	8691575	8692355	-1.07048	0.161126	0.909367		SNORD128
chr1	8693148	8694049	-0.86629	0.14669	0.719609		SNORD128
chr1	8694893	8695716	-0.790669	0.0792786	0.711397		SNORD128
chr1	8696180	8697495	-0.192641	-0.0478654	0.240514		SNORD128
chr1	8698112	8701969	0.0733454	-0.280081	0.206746		SNORD128
chr1	8702602	8704544	0.126535	-0.193879	0.0673522		SNORD128
chr1	8704982	8705736	0.129699	-0.181044	0.0513515		SNORD128
chr1	8706042	8709526	-0.117257	-0.118931	0.236199		SNORD128
chr1	8709825	8710497	-0.225969	-0.0339068	0.259882		SNORD128
chr1	8710959	8713319	0.0351646	-0.219386	0.184232		SNORD128
chr1	8713834	8714561	0.465843	-0.407383	-0.0584539		SNORD128
chr1	8715756	8717002	0.652372	-0.354637	-0.297729	ENSG00000142599	RERE
chr1	8717696	8726786	-0.197912	0.126797	0.0711283	ENSG00000142599	RERE
chr1	8727694	8728909	-0.535045	0.201134	0.333919	ENSG00000142599	RERE
chr1	8729163	8729836	-0.66703	0.175146	0.49189	ENSG00000142599	RERE
chr1	8730040	8731617	-0.860789	0.267132	0.593667	ENSG00000142599	RERE
chr1	8732121	8732759	-0.291997	0.131159	0.160844	ENSG00000142599	RERE
chr1	8733398	8735666	-0.0634641	-0.0593117	0.122785	ENSG00000142599	RERE
chr1	8736026	8737196	0.103558	-0.0106931	-0.092857	ENSG00000142599	RERE
chr1	8737526	8738339	0.0993301	-0.163286	0.0639636	ENSG00000142599	RERE
chr1	8738743	8742589	-0.268052	-0.138161	0.406225	ENSG00000142599	RERE
chr1	8743129	8743596	-0.266215	-4.13704e-05	0.266262	ENSG00000142599	RERE
chr1	8743806	8745357	-0.128747	-0.0341959	0.16295	ENSG00000142599	RERE
chr1	8745568	8746200	0.0774675	-0.208988	0.131527	ENSG00000142599	RERE
chr1	8746603	8747781	-0.212756	-0.0437383	0.256504	ENSG00000142599	RERE
chr1	8748041	8750168	0.0113159	-0.0212049	0.00989747	ENSG00000142599	RERE
chr1	8751260	8752028	-0.142851	0.0101574	0.1327	ENSG00000142599	RERE
chr1	8752492	8754601	-0.277503	0.150362	0.12715	ENSG00000142599	RERE
chr1	8754864	8756579	-0.581618	0.194969	0.386657	ENSG00000142599	RERE
chr1	8756978	8759271	-1.02872	0.308365	0.720369	ENSG00000142599	RERE
chr1	8759491	8765634	-0.452394	0.379054	0.073354	ENSG00000142599	RERE
chr1	8766112	8767689	-0.423156	0.294004	0.12916	ENSG00000142599	RERE
chr1	8769231	8770427	0.0646953	0.250102	-0.314789	ENSG00000142599	RERE
chr1	8770843	8773315	0.230286	0.565504	-0.79578	ENSG00000142599	RERE
chr1	8774243	8774798	-0.202944	1.04695	-0.843995	ENSG00000142599	RERE
chr1	8775396	8779399	-0.60511	0.552605	0.052515	ENSG00000142599	RERE
chr1	8780467	8782212	-0.435862	0.457796	-0.0219256	ENSG00000142599	RERE
chr1	8782555	8784076	-0.746297	0.434434	0.311871	ENSG00000142599	RERE
chr1	8784308	8784547	-0.449315	0.277382	0.171937	ENSG00000142599	RERE
chr1	8785580	8788959	-0.455768	0.0872049	0.368573	ENSG00000142599	RERE
chr1	8789571	8790231	-0.0815058	-0.047266	0.128778	ENSG00000142599	RERE
chr1	8790701	8791733	-0.528612	0.141448	0.387171	ENSG00000142599	RERE
chr1	8793410	8794057	-0.304318	-0.0316778	0.336001	ENSG00000142599	RERE
chr1	8796636	8800409	-0.574677	0.272467	0.30222	ENSG00000142599	RERE
chr1	8800718	8801251	-1.10481	0.210483	0.894332	ENSG00000142599	RERE
chr1	8802031	8802532	-0.87949	0.207011	0.672484	ENSG00000142599	RERE
chr1	8805863	8806199	-0.452259	0.217216	0.235047	ENSG00000142599	RERE
chr1	8811110	8811826	-0.697927	0.22673	0.471203	ENSG00000142599	RERE
chr1	8813075	8815910	-0.497548	0.0681678	0.429389	ENSG00000142599	RERE
chr1	8820923	8821339	-0.286755	-0.0924281	0.379188	ENSG00000142599	RERE
chr1	8824130	8825145	-0.469056	0.100878	0.368185	ENSG00000142599	RERE
chr1	8828110	8829197	-0.565479	0.0541482	0.511338	ENSG00000142599	RERE
chr1	8836280	8836575	-0.564729	0.284493	0.28024	ENSG00000142599	RERE
chr1	8838048	8838797	-0.245169	-0.0109032	0.256078	ENSG00000142599	RERE
chr1	8840203	8840737	-0.230036	-0.115689	0.345731	ENSG00000142599	RERE
chr1	8841763	8844299	-0.423712	0.103022	0.320698	ENSG00000142599	RERE
chr1	8844847	8845540	-0.291348	-0.0334928	0.324847	ENSG00000142599	RERE
chr1	8846922	8847492	-0.226011	-0.0104757	0.236492	ENSG00000142599	RERE
chr1	8848861	8849177	-0.125061	-0.0340824	0.159147	ENSG00000142599	RERE
chr1	8849580	8850323	0.0697724	-0.155164	0.0853976	ENSG00000142599	RERE
chr1	8851469	8851819	-0.224377	-0.0536187	0.278001	ENSG00000142599	RERE
chr1	8852349	8852821	0.0973721	-0.233903	0.136536	ENSG00000142599	RERE
chr1	8853237	8853994	0.144097	-0.281397	0.137306	ENSG00000142599	RERE
chr1	8854546	8854773	-0.0382537	-0.122626	0.160883	ENSG00000142599	RERE
chr1	8856240	8857484	-0.614637	0.128374	0.48627	ENSG00000142599	RERE
chr1	8857721	8858124	-0.350219	0.0329367	0.317287	ENSG00000142599	RERE
chr1	8862360	8863020	-0.461721	0.10444	0.357287	ENSG00000142599	RERE
chr1	8863531	8864966	-0.829264	0.222553	0.606718	ENSG00000142599	RERE
chr1	8866575	8868937	-0.621907	0.166048	0.455868	ENSG00000142599	RERE
chr1	8869240	8872132	-0.922399	0.172389	0.750019	ENSG00000142599	RERE
chr1	8872656	8878956	-0.764058	0.222535	0.541537	ENSG00000142599	RERE
chr1	8879253	8879837	-0.93054	0.41013	0.520415	ENSG00000142599	RERE
chr1	8880956	8883545	-0.870885	0.487443	0.383451	ENSG00000142599	RERE
chr1	8889520	8890126	-0.383058	0.382689	0.000373843	ENSG00000142599	RERE
chr1	8891165	8891754	-0.363553	0.073176	0.290382	ENSG00000142599	RERE
chr1	8895667	8896729	-0.0600289	-0.303563	0.3636	ENSG00000142599	RERE
chr1	8904422	8905070	-0.43135	0.121439	0.309917	ENSG00000274258	MIR6728
chr1	8905572	8906231	-0.438368	0.0390572	0.399317	ENSG00000274258	MIR6728
chr1	8907007	8909823	-0.92704	0.201217	0.725833	ENSG00000274258	MIR6728
chr1	8912701	8913186	-0.492308	0.0784191	0.413894	ENSG00000274258	MIR6728
chr1	8914288	8915005	-0.0669736	-0.0197548	0.0867344	ENSG00000274258	MIR6728
chr1	8916674	8917761	0.526279	-0.353142	-0.17313	ENSG00000274258	MIR6728
chr1	8918049	8918589	-0.0100453	0.0652813	-0.0552298	ENSG00000274258	MIR6728
chr1	8918888	8919854	-0.0843048	0.0369081	0.047404	ENSG00000274258	MIR6728
chr1	8920211	8920833	-0.152915	-0.0689195	0.221841	ENSG00000274258	MIR6728
chr1	8922190	8924307	-0.110431	-0.100268	0.210708	ENSG00000274258	MIR6728
chr1	8924832	8925934	0.194801	-0.171153	-0.0236405	ENSG00000274258	MIR6728
chr1	8926157	8941003	-0.0682944	0.0429138	0.0253951	ENSG00000074800	ENO1
chr1	8941479	8941730	-0.443413	0.366941	0.0764769	ENSG00000230679	ENO1-AS1
chr1	8943512	8943863	-0.489582	0.109608	0.379978	ENSG00000230679	ENO1-AS1
chr1	8944855	8945316	-0.930398	0.381137	0.549265	ENSG00000230679	ENO1-AS1
chr1	8945735	8946249	-0.870334	0.305954	0.564386	ENSG00000230679	ENO1-AS1
chr1	8947876	8948431	-0.97248	0.472919	0.499566	ENSG00000230679	ENO1-AS1
chr1	8949072	8950335	-1.04332	0.401127	0.642197	ENSG00000230679	ENO1-AS1
chr1	8951460	8952510	-1.07086	0.765346	0.305516	ENSG00000230679	ENO1-AS1
chr1	8963734	8964055	-0.335223	0.224674	0.110554	ENSG00000230679	ENO1-AS1
chr1	8968379	8968856	-1.06927	0.720512	0.348761	ENSG00000230679	ENO1-AS1
chr1	8974519	8976434	-1.1721	0.359711	0.812398	ENSG00000131686	CA6
chr1	8977216	8978956	-0.918099	0.155062	0.763047	ENSG00000131686	CA6
chr1	8979331	8979585	-1.13683	0.266441	0.870394	ENSG00000131686	CA6
chr1	8980049	8983580	-0.977835	0.294066	0.683778	ENSG00000131686	CA6
chr1	8984528	8987315	-1.09232	0.451163	0.641167	ENSG00000131686	CA6
chr1	8989696	8990491	-0.924419	0.19214	0.732285	ENSG00000131686	CA6
chr1	8992793	8994114	-1.15568	0.295865	0.859818	ENSG00000131686	CA6
chr1	8995397	8996530	-1.36054	0.462052	0.898492	ENSG00000131686	CA6
chr1	8996812	8997413	-1.5416	0.490785	1.05083	ENSG00000131686	CA6
chr1	8997633	9000601	-1.68552	0.446816	1.23872	ENSG00000131686	CA6
chr1	9001122	9004099	-1.86696	0.478111	1.38886	ENSG00000131686	CA6
chr1	9004679	9006094	-1.50665	0.384092	1.12257	ENSG00000131686	CA6
chr1	9006305	9007904	-1.58754	0.547251	1.0403	ENSG00000131686	CA6
chr1	9008163	9009917	-1.33165	0.432493	0.899167	ENSG00000131686	CA6
chr1	9010312	9011867	-1.58901	0.508781	1.08024	ENSG00000131686	CA6
chr1	9013051	9014302	-0.978823	0.309715	0.669114	ENSG00000131686	CA6
chr1	9014708	9015837	-0.928789	0.213872	0.714925	ENSG00000131686	CA6
chr1	9016507	9017257	-1.05112	0.46729	0.583832	ENSG00000131686	CA6
chr1	9022463	9022905	-0.996137	0.373546	0.622595	ENSG00000131686	CA6
chr1	9023884	9024319	-1.08083	0.415286	0.66555	ENSG00000131686	CA6
chr1	9027390	9027790	-1.22873	0.454929	0.773802	ENSG00000131686	CA6
chr1	9043245	9044051	-1.00284	0.298469	0.70438	ENSG00000131686	CA6
chr1	9045001	9045681	-0.529264	-0.00628707	0.535558	ENSG00000131686	CA6
chr1	9045897	9049193	-0.909414	0.142512	0.766913	ENSG00000197241	SLC2A7
chr1	9049788	9050405	-0.905102	0.24576	0.659349	ENSG00000197241	SLC2A7
chr1	9064402	9065554	-0.858359	0.46021	0.398156	ENSG00000197241	SLC2A7
chr1	9065872	9066232	-0.777256	0.551591	0.225669	ENSG00000197241	SLC2A7
chr1	9067050	9068449	-0.815921	0.941319	-0.125392	ENSG00000197241	SLC2A7
chr1	9070711	9071474	-0.857309	1.13468	-0.277371	ENSG00000197241	SLC2A7
chr1	9072127	9072657	-0.722332	0.78381	-0.0614737	ENSG00000197241	SLC2A7
chr1	9099156	9100343	0.539007	0.0451875	-0.584189	ENSG00000197241	SLC2A7
chr1	9101434	9101952	0.487647	0.00974386	-0.497386	ENSG00000197241	SLC2A7
chr1	9117904	9118564	-0.538497	0.783231	-0.24473	ENSG00000142583	SLC2A5
chr1	9119737	9122265	-1.20154	1.31698	-0.115431	ENSG00000142583	SLC2A5
chr1	9122881	9123446	-1.30016	1.51157	-0.211403	ENSG00000142583	SLC2A5
chr1	9124031	9126845	-1.41335	1.72864	-0.315278	ENSG00000142583	SLC2A5
chr1	9128883	9129903	-1.33605	1.4208	-0.0847481	ENSG00000142583	SLC2A5
chr1	9130467	9131065	-1.46526	1.79558	-0.330317	ENSG00000142583	SLC2A5
chr1	9136124	9136874	-1.32936	1.92257	-0.593205	ENSG00000142583	SLC2A5
chr1	9137090	9139595	-1.44577	1.86301	-0.417228	ENSG00000142583	SLC2A5
chr1	9139849	9146376	-1.2836	1.78155	-0.497947	ENSG00000142583	SLC2A5
chr1	9147583	9148573	-0.78123	1.33287	-0.551635	ENSG00000142583	SLC2A5
chr1	9149286	9150079	-0.991401	1.23175	-0.240345	ENSG00000142583	SLC2A5
chr1	9152290	9155388	-1.46609	1.88302	-0.416921	ENSG00000142583	SLC2A5
chr1	9158398	9160357	-0.765842	0.999293	-0.233444	ENSG00000142583	SLC2A5
chr1	9160591	9162266	-0.470158	0.945016	-0.474851	ENSG00000180758	GPR157
chr1	9167057	9167428	0.237606	-0.0382574	-0.199344	ENSG00000180758	GPR157
chr1	9168299	9168689	0.0090352	-0.126828	0.117798	ENSG00000180758	GPR157
chr1	9169890	9170241	-0.360307	0.255525	0.104786	ENSG00000180758	GPR157
chr1	9170651	9171614	-0.224749	0.195969	0.028787	ENSG00000180758	GPR157
chr1	9179756	9180964	-1.07791	0.62972	0.448195	ENSG00000180758	GPR157
chr1	9187405	9189249	-0.704431	0.754546	-0.0501054	ENSG00000180758	GPR157
chr1	9189461	9189932	-0.55913	0.777246	-0.218109	ENSG00000180758	GPR157
chr1	9194932	9195755	-0.910284	0.674592	0.235698	ENSG00000180758	GPR157
chr1	9202156	9202602	-0.69581	0.630029	0.0657853	ENSG00000284357	MIR34A
chr1	9203150	9203684	-0.80503	0.764871	0.0401652	ENSG00000284357	MIR34A
chr1	9209349	9212162	-0.200714	0.0279757	0.172748	ENSG00000284357	MIR34A
chr1	9212473	9212853	-0.0539763	0.220603	-0.166622	ENSG00000284357	MIR34A
chr1	9213071	9213398	-0.387176	0.439842	-0.0526627	ENSG00000284357	MIR34A
chr1	9213982	9214330	-0.285967	0.155473	0.130498	ENSG00000284357	MIR34A
chr1	9220771	9225608	-1.30399	0.78232	0.521684	ENSG00000284357	MIR34A
chr1	9226198	9227028	-0.44961	0.247889	0.201728	ENSG00000284357	MIR34A
chr1	9227894	9228234	-0.410545	0.428934	-0.0183847	ENSG00000234546	LINC01759
chr1	9228909	9229212	-0.511612	0.359836	0.151779	ENSG00000234546	LINC01759
chr1	9232923	9233134	-0.858409	0.778312	0.0801002	ENSG00000234546	LINC01759
chr1	9233707	9235919	-0.827578	1.39371	-0.566127	ENSG00000234546	LINC01759
chr1	9236434	9237410	-0.893782	1.05198	-0.158194	ENSG00000234546	LINC01759
chr1	9237644	9244228	-0.671444	1.08619	-0.414739	ENSG00000234546	LINC01759
chr1	9246598	9246943	-0.0871388	0.291117	-0.203974	ENSG00000228526	MIR34AHG
chr1	9251428	9254793	0.629795	-0.263191	-0.366595	ENSG00000228526	MIR34AHG
chr1	9255130	9259138	0.222748	-0.12537	-0.0973673	ENSG00000228526	MIR34AHG
chr1	9260700	9262727	0.870519	-0.304585	-0.565924	ENSG00000228526	MIR34AHG
chr1	9285286	9285648	0.492968	-0.0975775	-0.395387	ENSG00000049239	H6PD
chr1	9291203	9292545	0.160052	0.0536701	-0.213714	ENSG00000049239	H6PD
chr1	9292948	9293764	-0.685657	0.570917	0.114749	ENSG00000049239	H6PD
chr1	9294024	9301300	-0.415096	0.326935	0.088175	ENSG00000049239	H6PD
chr1	9301613	9314147	-0.286004	-0.105346	0.391364	ENSG00000049239	H6PD
chr1	9314363	9315213	-0.308068	-0.0685686	0.376643	ENSG00000049239	H6PD
chr1	9315642	9316814	-0.218029	-0.0521416	0.270178	ENSG00000049239	H6PD
chr1	9317498	9317923	-0.264359	-0.0308342	0.295198	ENSG00000049239	H6PD
chr1	9320794	9321954	-0.212327	0.0116109	0.200724	ENSG00000049239	H6PD
chr1	9322217	9327786	-0.239927	-0.0985218	0.33846	ENSG00000049239	H6PD
chr1	9328325	9328844	-0.57952	0.0299851	0.549542	ENSG00000171621	SPSB1
chr1	9329209	9329932	-0.63544	-0.00497825	0.640425	ENSG00000171621	SPSB1
chr1	9330438	9330983	-0.559178	0.0368259	0.522359	ENSG00000171621	SPSB1
chr1	9331273	9333657	-0.289115	-0.0747096	0.363833	ENSG00000171621	SPSB1
chr1	9334969	9336277	-0.270156	0.0944476	0.175717	ENSG00000171621	SPSB1
chr1	9338595	9340997	0.117564	-0.0435819	-0.0739734	ENSG00000171621	SPSB1
chr1	9341381	9342369	0.0762321	-0.140876	0.0646519	ENSG00000171621	SPSB1
chr1	9342692	9343002	-0.381375	0.0686674	0.312712	ENSG00000171621	SPSB1
chr1	9349532	9350988	-0.727128	0.194759	0.532378	ENSG00000171621	SPSB1
chr1	9351312	9355269	-0.760869	0.261768	0.499113	ENSG00000171621	SPSB1
chr1	9356797	9358173	-1.08151	0.269026	0.812487	ENSG00000171621	SPSB1
chr1	9358521	9358855	-1.16028	0.309464	0.850819	ENSG00000171621	SPSB1
chr1	9360044	9364592	-0.937533	0.298229	0.639314	ENSG00000171621	SPSB1
chr1	9364866	9366390	-0.622406	0.0819534	0.540461	ENSG00000171621	SPSB1
chr1	9367252	9369329	-0.217119	-0.144757	0.361886	ENSG00000171621	SPSB1
chr1	9369695	9371716	-1.14024	0.274253	0.865996	ENSG00000171621	SPSB1
chr1	9372920	9373143	-1.12378	0.452502	0.671277	ENSG00000171621	SPSB1
chr1	9373405	9373978	-0.915299	0.180807	0.734498	ENSG00000171621	SPSB1
chr1	9374184	9375057	-0.871868	0.123497	0.748378	ENSG00000171621	SPSB1
chr1	9375467	9376453	-0.374024	-0.0226476	0.396679	ENSG00000171621	SPSB1
chr1	9376682	9378654	-0.918057	0.136788	0.781279	ENSG00000171621	SPSB1
chr1	9379171	9385031	-1.17642	0.200338	0.976094	ENSG00000171621	SPSB1
chr1	9385732	9387357	-0.831077	0.0860384	0.745048	ENSG00000171621	SPSB1
chr1	9391550	9394115	-1.14823	0.368217	0.780023	ENSG00000171621	SPSB1
chr1	9394579	9396170	-1.12923	0.362704	0.766532	ENSG00000171621	SPSB1
chr1	9396559	9401725	-1.23614	0.480696	0.755452	ENSG00000171621	SPSB1
chr1	9401989	9402812	-1.27735	0.486312	0.791045	ENSG00000171621	SPSB1
chr1	9403640	9406085	-1.30354	0.306289	0.997261	ENSG00000171621	SPSB1
chr1	9406587	9406999	-1.20755	0.240366	0.967195	ENSG00000171621	SPSB1
chr1	9408146	9409847	-1.31911	0.400043	0.919075	ENSG00000171621	SPSB1
chr1	9410196	9411044	-1.28088	0.323423	0.957461	ENSG00000171621	SPSB1
chr1	9411260	9412797	-1.39019	0.361017	1.02919	ENSG00000171621	SPSB1
chr1	9413031	9413453	-1.38231	0.38453	0.997783	ENSG00000171621	SPSB1
chr1	9413941	9416331	-1.34275	0.394956	0.9478	ENSG00000171621	SPSB1
chr1	9417109	9418891	-1.31957	0.483931	0.83565	ENSG00000171621	SPSB1
chr1	9419723	9421830	-1.52342	0.798765	0.724665	ENSG00000171621	SPSB1
chr1	9425247	9426529	-1.52567	0.55976	0.965917	ENSG00000284693	LOC100506022
chr1	9426750	9428963	-1.27605	0.431701	0.844356	ENSG00000284693	LOC100506022
chr1	9429185	9430636	-1.43999	0.532151	0.907846	ENSG00000284693	LOC100506022
chr1	9431066	9437802	-1.7525	0.699861	1.05265	ENSG00000284693	LOC100506022
chr1	9438252	9438610	-1.60023	0.708056	0.89218	ENSG00000284693	LOC100506022
chr1	9439057	9439557	-1.54746	0.560545	0.986921	ENSG00000284693	LOC100506022
chr1	9440391	9441505	-1.48626	0.604529	0.881737	ENSG00000284693	LOC100506022
chr1	9442055	9443640	-1.5891	0.477876	1.11123	ENSG00000284693	LOC100506022
chr1	9443915	9445258	-1.78294	0.462726	1.32022	ENSG00000284693	LOC100506022
chr1	9445586	9447888	-2.17289	0.637015	1.53589	ENSG00000284693	LOC100506022
chr1	9448508	9449148	-2.06939	0.571103	1.4983	ENSG00000284693	LOC100506022
chr1	9449559	9450923	-2.19585	0.700728	1.49513	ENSG00000284693	LOC100506022
chr1	9451367	9453252	-1.97207	0.648794	1.32328	ENSG00000284693	LOC100506022
chr1	9453740	9454552	-1.95789	0.679898	1.278	ENSG00000284693	LOC100506022
chr1	9455533	9456039	-1.99797	0.711088	1.28689	ENSG00000284693	LOC100506022
chr1	9456688	9457303	-1.5756	0.461927	1.11368	ENSG00000284693	LOC100506022
chr1	9457514	9458678	-1.68726	0.497268	1.19	ENSG00000284693	LOC100506022
chr1	9459100	9461260	-1.67007	0.452036	1.21804	ENSG00000284693	LOC100506022
chr1	9461638	9462461	-1.70243	0.457629	1.24481	ENSG00000284693	LOC100506022
chr1	9462851	9463281	-1.41763	0.479196	0.938435	ENSG00000284693	LOC100506022
chr1	9463699	9465193	-1.27394	0.387092	0.886853	ENSG00000284693	LOC100506022
chr1	9466060	9466734	-1.21824	0.397147	0.821095	ENSG00000284693	LOC100506022
chr1	9467120	9467745	-1.32271	0.447935	0.874777	ENSG00000284693	LOC100506022
chr1	9468209	9468665	-1.45117	0.67875	0.772426	ENSG00000284693	LOC100506022
chr1	9468976	9471393	-1.36682	0.524137	0.842686	ENSG00000284693	LOC100506022
chr1	9471842	9473743	-1.13342	0.382171	0.751262	ENSG00000284693	LOC100506022
chr1	9474394	9475519	-0.942944	0.31641	0.62654	ENSG00000284693	LOC100506022
chr1	9476309	9478429	-1.20337	0.545958	0.657419	ENSG00000284693	LOC100506022
chr1	9478697	9479241	-1.50961	0.721807	0.787808	ENSG00000284693	LOC100506022
chr1	9479502	9480597	-1.15814	0.640747	0.517396	ENSG00000284693	LOC100506022
chr1	9480977	9484557	-1.04878	0.739589	0.3092	ENSG00000284693	LOC100506022
chr1	9484805	9487001	-1.60168	1.32222	0.279473	ENSG00000284693	LOC100506022
chr1	9487246	9489865	-0.877578	0.456207	0.421383	ENSG00000284693	LOC100506022
chr1	9491313	9491837	-0.930119	0.574202	0.355922	ENSG00000284693	LOC100506022
chr1	9492473	9494730	-0.714225	0.418906	0.295329	ENSG00000284693	LOC100506022
chr1	9495231	9496796	-1.13597	0.425166	0.710809	ENSG00000284693	LOC100506022
chr1	9497059	9499471	-1.31729	0.318753	0.998553	ENSG00000284693	LOC100506022
chr1	9500169	9501901	-1.15075	0.251125	0.899634	ENSG00000284693	LOC100506022
chr1	9502837	9503422	-0.928975	0.280285	0.648697	ENSG00000284693	LOC100506022
chr1	9503855	9504446	-1.04781	0.348589	0.699231	ENSG00000284693	LOC100506022
chr1	9505510	9505890	-0.563495	0.115562	0.447937	ENSG00000284693	LOC100506022
chr1	9506244	9512866	-0.260453	-0.00660643	0.267071	ENSG00000284693	LOC100506022
chr1	9513399	9514877	-1.18857	0.342045	0.846535	ENSG00000284693	LOC100506022
chr1	9515139	9516313	-1.35881	0.498196	0.860619	ENSG00000284693	LOC100506022
chr1	9519695	9520137	-0.425826	0.162529	0.263301	ENSG00000284693	LOC100506022
chr1	9520338	9520633	-0.289494	0.057322	0.232175	ENSG00000284693	LOC100506022
chr1	9527300	9527575	-0.110763	-0.0754603	0.186227	ENSG00000284693	LOC100506022
chr1	9531763	9533803	-0.965448	0.181025	0.784431	ENSG00000284693	LOC100506022
chr1	9535198	9535897	-0.194893	0.00900765	0.185891	ENSG00000284693	LOC100506022
chr1	9546684	9547293	0.203619	-0.153151	-0.0504625	ENSG00000171612	SLC25A33
chr1	9550460	9551411	-0.79824	0.57445	0.223796	ENSG00000171612	SLC25A33
chr1	9554880	9555970	-0.564309	0.163133	0.401184	ENSG00000171612	SLC25A33
chr1	9588801	9589969	-0.039585	-0.123441	0.163034	ENSG00000171612	SLC25A33
chr1	9591103	9591755	-0.949307	0.27644	0.672873	ENSG00000171612	SLC25A33
chr1	9592005	9593354	-1.72606	0.452955	1.27311	ENSG00000171612	SLC25A33
chr1	9594667	9595253	-0.828217	0.141527	0.686695	ENSG00000171612	SLC25A33
chr1	9596155	9596530	-0.409442	-0.101288	0.510734	ENSG00000171612	SLC25A33
chr1	9597722	9600935	-0.650561	0.336625	0.313948	ENSG00000171612	SLC25A33
chr1	9601531	9602920	-0.381713	0.102999	0.278722	ENSG00000171612	SLC25A33
chr1	9603521	9603803	-0.200086	0.0269764	0.173114	ENSG00000171612	SLC25A33
chr1	9604579	9605195	-0.602265	0.202681	0.39959	ENSG00000171612	SLC25A33
chr1	9606738	9607111	-0.35251	0.134728	0.217786	ENSG00000171612	SLC25A33
chr1	9608830	9609299	-0.219247	0.000269843	0.218982	ENSG00000171612	SLC25A33
chr1	9610934	9612861	-0.744062	0.151335	0.592735	ENSG00000171612	SLC25A33
chr1	9615270	9616291	0.475614	-0.2292	-0.246408	ENSG00000171612	SLC25A33
chr1	9617793	9618841	0.582682	-0.448062	-0.134612	ENSG00000171612	SLC25A33
chr1	9619523	9620035	0.17407	-0.241693	0.0676281	ENSG00000171612	SLC25A33
chr1	9621102	9622147	-0.329345	0.118812	0.21054	ENSG00000171612	SLC25A33
chr1	9623344	9623870	-0.22717	-0.03834	0.265515	ENSG00000171612	SLC25A33
chr1	9627806	9628065	-0.151042	-0.109368	0.260414	ENSG00000188807	TMEM201
chr1	9629609	9630176	-0.363436	0.00621537	0.357226	ENSG00000188807	TMEM201
chr1	9630387	9630707	-0.220649	-0.0229832	0.243636	ENSG00000188807	TMEM201
chr1	9632673	9634423	-0.0398893	-0.164058	0.203956	ENSG00000188807	TMEM201
chr1	9636084	9636598	0.000536866	-0.158485	0.157953	ENSG00000188807	TMEM201
chr1	9637222	9638001	0.0765847	-0.229841	0.153262	ENSG00000188807	TMEM201
chr1	9638301	9639948	0.166398	-0.257083	0.0906932	ENSG00000188807	TMEM201
chr1	9647676	9656831	-0.17885	0.0967026	0.0821608	ENSG00000188807	TMEM201
chr1	9657203	9658100	0.30319	-0.208576	-0.0946071	ENSG00000188807	TMEM201
chr1	9660231	9660563	0.447491	-0.201326	-0.246162	ENSG00000188807	TMEM201
chr1	9660980	9661637	0.68828	-0.221481	-0.466794	ENSG00000188807	TMEM201
chr1	9661843	9665190	0.886113	-0.462938	-0.423165	ENSG00000188807	TMEM201
chr1	9666507	9667954	-0.110217	-0.0501591	0.160384	ENSG00000188807	TMEM201
chr1	9670091	9670926	0.48975	-0.260362	-0.229382	ENSG00000188807	TMEM201
chr1	9672244	9672873	0.413117	-0.135482	-0.277629	ENSG00000188807	TMEM201
chr1	9673205	9676197	0.235365	-0.147728	-0.0876279	ENSG00000188807	TMEM201
chr1	9685774	9687895	-0.0687097	0.428581	-0.359862	ENSG00000171608	PIK3CD
[truncated: 350,015+ more rows]
