# Supplementary material for: Cell type-specific histone acetylation profiling of Alzheimer’s disease subjects and integration with genetics
Source: Front Mol Neurosci. 2023 Jan 6;15:948456. doi: 10.3389/fnmol.2022.948456 (PMC9853565; doi:10.3389/fnmol.2022.948456)
Supplement: Supplementary file 4 [file Table_4.xlsx]

## Sheet: peak_annotation_distribution
Supplementary Table 4A: Peak annotation distribution
Annotation	Num Peaks
Intergenic	111670
intron	208491
exon	8333
non-coding	ß
promoter-TSS	9267
TTS	5562
3'-UTR	4906
5'-UTR	1046

## Sheet: roadmap_jaccard_index
Supplementary Table 4B: Peak intersections with all H3K27ac ChIP-seq peak sets in the Roadmap Epigenomics dataset
EID	Epigenome Mnemonic	Standardized Epigenome name	Tissue_source	intersection	union-intersection	jaccard	n_intersections
E072	BRN.INF.TMP	Brain Inferior Temporal Lobe	BRN	113483152	565944384	0.20052	170914
E071	BRN.HIPP.MID	Brain Hippocampus Middle	BRN	112756897	566198714	0.199147	147505
E068	BRN.ANT.CAUD	Brain Anterior Caudate	BRN	107895941	569363935	0.189503	190394
E069	BRN.CING.GYR	Brain Cingulate Gyrus	BRN	97672273	562822741	0.17354	161312
E074	BRN.SUB.NIG	Brain Substantia Nigra	BRN	96585497	563226228	0.171486	152042
E073	BRN.DL.PRFRNTL.CRTX	Brain_Dorsolateral_Prefrontal_Cortex	BRN	96497740	563279408	0.171314	189044
E067	BRN.ANG.GYR	Brain Angular Gyrus	BRN	91549647	561567407	0.163025	162279
E124	BLD.CD14.MONO	Monocytes-CD14+ RO01746 Primary Cells	BLD	88904059	592177067	0.150131	113621
E063	FAT.ADIP.NUC	Adipose Nuclei	OTH	80685781	595386719	0.135518	94467
E108	MUS.SKLT.F	Skeletal Muscle Female	OTH	76794661	582218589	0.1319	88849
E049	STRM.CHON.MRW.DR.MSC	Mesenchymal Stem Cell Derived Chondrocyte Cultured Cells	OTH	77441711	602017305	0.128637	90199
E066	LIV.ADLT	Liver	OTH	72363802	587165034	0.123243	89133
E041	BLD.CD4.CD25M.IL17M.PL.TPC	Primary T helper cells PMA-I stimulated	BLD	71835643	586760730	0.122427	81278
E092	GI.STMC.FET	Fetal Stomach	OTH	69529201	575914094	0.120728	103299
E055	SKIN.PEN.FRSK.FIB.01	Foreskin Fibroblast Primary Cells skin01	OTH	69742889	584171739	0.119388	172532
E080	ADRL.GLND.FET	Fetal Adrenal Gland	OTH	70377295	592347155	0.118811	108946
E129	BONE.OSTEO	Osteoblast Primary Cells	OTH	69633487	596339956	0.116768	98988
E101	GI.RECT.MUC.29	Rectal Mucosa Donor 29	OTH	67150345	577134924	0.116351	103887
E111	GI.STMC.MUS	Stomach Smooth Muscle	OTH	64714014	572808730	0.112977	83766
E109	GI.S.INT	Small Intestine	OTH	64235030	571953510	0.112308	142189
E095	HRT.VENT.L	Left Ventricle	OTH	63476258	573289442	0.110723	112905
E113	SPLN	Spleen	OTH	62723350	568298774	0.11037	101412
E090	MUS.LEG.FET	Fetal Muscle Leg	OTH	63684187	579205801	0.109951	106220
E056	SKIN.PEN.FRSK.FIB.02	Foreskin Fibroblast Primary Cells skin02	OTH	62565683	579270743	0.108008	171686
E026	STRM.MRW.MSC	Bone Marrow Derived Cultured Mesenchymal Stem Cells	OTH	64594142	600100920	0.107639	74133
E096	LNG	Lung	OTH	60338604	568770360	0.106086	158733
E106	GI.CLN.SIG	Sigmoid Colon	OTH	60458630	571570709	0.105776	132384
E061	SKIN.PEN.FRSK.MEL.03	Foreskin Melanocyte Primary Cells skin03	OTH	59849490	573434547	0.10437	135636
E121	MUS.HSMMT	HSMM cell derived Skeletal Muscle Myotubes Cells	OTH	61126524	586354025	0.104248	84491
E076	GI.CLN.SM.MUS	Colon Smooth Muscle	OTH	58859405	570181238	0.103229	107035
E085	GI.S.INT.FET	Fetal Intestine Small	OTH	59415831	585410784	0.101494	89965
E102	GI.RECT.MUC.31	Rectal Mucosa Donor 31	OTH	58290825	577154997	0.100997	92848
E103	GI.RECT.SM.MUS	Rectal Smooth Muscle	OTH	57090920	571212366	0.0999469	91027
E084	GI.L.INT.FET	Fetal Intestine Large	OTH	58200861	589234783	0.0987736	83657
E105	HRT.VNT.R	Right Ventricle	OTH	54383254	569434266	0.095504	192590
E078	GI.DUO.SM.MUS	Duodenum Smooth Muscle	OTH	54103727	567652532	0.0953113	79240
E079	GI.ESO	Esophagus	OTH	54190192	570526160	0.0949828	111132
E075	GI.CLN.MUC	Colonic Mucosa	OTH	53322768	569489637	0.0936325	108600
E013	ESDR.CD56.MESO	hESC Derived CD56+ Mesoderm Cultured Cells	OTH	53766217	582514200	0.0923003	90668
E114	LNG.A549.ETOH002.CNCR	A549 EtOH 0.02pct Lung Carcinoma Cell Line	OTH	53601842	582649448	0.0919967	53100
E050	BLD.MOB.CD34.PC.F	Primary hematopoietic stem cells G-CSF-mobilized Female	BLD	51877060	570075113	0.0910004	77006
E125	BRN.NHA	NH-A Astrocytes Primary Cells	BRN	52338088	582803079	0.0898041	77793
E039	BLD.CD4.CD25M.CD45RA.NPC	Primary T helper naive cells from peripheral blood	BLD	49983990	567164679	0.0881296	63156
E127	SKIN.NHEK	NHEK-Epidermal Keratinocyte Primary Cells	OTH	51238723	581987926	0.0880409	64341
E017	LNG.IMR90	IMR90 fetal lung fibroblasts Cell Line	OTH	50501680	575994920	0.0876773	114262
E037	BLD.CD4.MPC	Primary T helper memory cells from peripheral blood 2	BLD	49716140	567309704	0.0876349	59260
E104	HRT.ATR.R	Right Atrium	OTH	49153064	564568284	0.0870631	117156
E044	BLD.CD4.CD25.CD127M.TREGPC	Primary T regulatory cells from peripheral blood	BLD	49086761	572609347	0.0857247	63035
E091	PLCNT.FET	Placenta	OTH	49811735	586645994	0.0849094	76227
E058	SKIN.PEN.FRSK.KER.03	Foreskin Keratinocyte Primary Cells skin03	OTH	48984722	581062576	0.084302	93703
E093	THYM.FET	Fetal Thymus	OTH	47136224	570696101	0.0825943	85629
E089	MUS.TRNK.FET	Fetal Muscle Trunk	OTH	47094729	571595643	0.0823917	81837
E116	BLD.GM12878	GM12878 Lymphoblastoid Cells	BLD	46847414	569454547	0.0822672	60898
E128	LNG.NHLF	NHLF Lung Fibroblast Primary Cells	OTH	46419723	567703722	0.0817675	63803
E117	CRVX.HELAS3.CNCR	HeLa-S3 Cervical Carcinoma Cell Line	OTH	46807472	572718347	0.0817286	51005
E011	ESDR.CD184.ENDO	hESC Derived CD184+ Endoderm Cultured Cells	OTH	46324462	575155474	0.0805425	102491
E034	BLD.CD3.PPC	Primary T cells from peripheral blood	BLD	45422900	569596343	0.0797458	62554
E122	VAS.HUVEC	HUVEC Umbilical Vein Endothelial Primary Cells	OTH	45440750	576796648	0.0787812	53497
E014	ESC.HUES48	HUES48 Cells	OTH	45353561	582697378	0.0778338	90156
E119	BRST.HMEC	HMEC Mammary Epithelial Primary Cells	OTH	44900280	578521059	0.0776122	63433
E042	BLD.CD4.CD25M.IL17P.PL.TPC	Primary T helper 17 cells PMA-I stimulated	BLD	42563275	563903533	0.0754797	54434
E046	BLD.CD56.PC	Primary Natural Killer cells from peripheral blood	BLD	42075544	565268986	0.0744345	56064
E100	MUS.PSOAS	Psoas Muscle	OTH	41568876	562079379	0.0739555	116979
E045	BLD.CD4.CD25I.CD127.TMEMPC	Primary T cells effector/memory enriched from peripheral blood	BLD	41388347	564050797	0.073377	57291
E115	BLD.DND41.CNCR	Dnd41 TCell Leukemia Cell Line	BLD	42042056	573991584	0.0732451	70075
E120	MUS.HSMM	HSMM Skeletal Muscle Myoblasts Cells	OTH	41338012	572388678	0.0722202	63795
E040	BLD.CD4.CD25M.CD45RO.MPC	Primary T helper memory cells from peripheral blood 1	BLD	40143005	561285950	0.0715197	43280
E029	BLD.CD14.PC	Primary monocytes from peripheral blood	BLD	39050917	560396637	0.0696844	53718
E065	VAS.AOR	Aorta	OTH	38439914	564535036	0.0680913	100196
E048	BLD.CD8.MPC	Primary T CD8+ memory cells from peripheral blood	BLD	37702493	561524139	0.0671431	47705
E118	LIV.HEPG2.CNCR	HepG2 Hepatocellular Carcinoma Cell Line	OTH	37846067	568041148	0.0666256	53356
E032	BLD.CD19.PPC	Primary B cells from peripheral blood	BLD	37276665	562713201	0.0662445	54058
E043	BLD.CD4.CD25M.TPC	Primary T helper cells from peripheral blood	BLD	35419242	561641891	0.0630637	51626
E094	GI.STMC.GAST	Gastric	OTH	34744226	560907440	0.0619429	71031
E012	ESDR.CD56.ECTO	hESC Derived CD56+ Ectoderm Cultured Cells	OTH	35288870	573129271	0.0615723	89506
E112	THYM	Thymus	OTH	33634158	558973676	0.0601713	94603
E123	BLD.K562.CNCR	K562 Leukemia Cells	BLD	33859398	563550097	0.0600823	52546
E006	ESDR.H1.MSC	H1 Derived Mesenchymal Stem Cells	OTH	33911354	574018685	0.0590771	86266
E126	SKIN.NHDFAD	NHDF-Ad Adult Dermal Fibroblast Primary Cells	OTH	32788917	562964886	0.0582433	67940
E004	ESDR.H1.BMP4.MESO	H1 BMP4 Derived Mesendoderm Cultured Cells	OTH	32586203	574401499	0.0567307	81445
E097	OVRY	Ovary	OTH	31680706	563072277	0.056264	127940
E047	BLD.CD8.NPC	Primary T CD8+ naive cells from peripheral blood	BLD	30115477	557584560	0.0540106	36388
E016	ESC.HUES64	HUES64 Cells	OTH	30776199	571913279	0.0538127	67723
E038	BLD.CD4.NPC	Primary T helper naive cells from peripheral blood	BLD	29896405	558717453	0.053509	37328
E005	ESDR.H1.BMP4.TROP	H1 BMP4 Derived Trophoblast Cultured Cells	OTH	30531238	571271575	0.0534444	73679
E020	IPSC.20B	iPS-20b Cells	OTH	30202278	569894347	0.0529963	62735
E003	ESC.H1	H1 Cells	OTH	28220530	569169088	0.049582	96430
E087	PANC.ISLT	Pancreatic Islets	OTH	25933282	555022146	0.0467248	58983
E098	PANC	Pancreas	OTH	25783734	559171590	0.0461106	68115
E015	ESC.HUES6	HUES6 Cells	OTH	26033877	572756727	0.0454536	58766
E022	IPSC.DF.19.11	iPS DF 19.11 Cells	OTH	24778189	560844594	0.0441801	93174
E059	SKIN.PEN.FRSK.MEL.01	Foreskin Melanocyte Primary Cells skin01	OTH	23004966	556100045	0.0413684	79631
E062	BLD.PER.MONUC.PC	Primary mononuclear cells from peripheral blood	BLD	20723789	553681956	0.037429	44712
E099	PLCNT.AMN	Placenta Amnion	OTH	18823898	558413869	0.0337096	53539
E007	ESDR.H1.NEUR.PROG	H1 Derived Neuronal Progenitor Cultured Cells	OTH	16057839	557738021	0.028791	48672
E008	ESC.H9	H9 Cells	OTH	15894321	567634567	0.028001	99118
E019	IPSC.18	iPS-18 Cells	OTH	14625541	558333304	0.026195	33876
E021	IPSC.DF.6.9	iPS DF 6.9 Cells	OTH	6256284	557629012	0.0112194	44958
