# Supplementary material for: Cell type-specific histone acetylation profiling of Alzheimer’s disease subjects and integration with genetics
Source: Front Mol Neurosci. 2023 Jan 6;15:948456. doi: 10.3389/fnmol.2022.948456 (PMC9853565; doi:10.3389/fnmol.2022.948456)
Supplement: Supplementary file 5 [file Table_5.xlsx]

## Sheet: jaccards_12_peak_sets_heat
Supplementary Table 5A: Intersection metrics b/w individual pairs of peak sets for each brain region, cell type, and amyloid pathology status in heatmap form
n_intersections
	dlpfc_with_amyloid_neuron	hip_with_amyloid_neuron	dlpfc_no_amyloid_neuron	hip_no_amyloid_neuron	dlpfc_with_amyloid_microglia	hip_with_amyloid_microglia	dlpfc_no_amyloid_microglia	hip_no_amyloid_microglia	dlpfc_with_amyloid_oeg	hip_with_amyloid_oeg	dlpfc_no_amyloid_oeg	hip_no_amyloid_oeg
dlpfc_with_amyloid_neuron	172914	180705	172137	157429	86325	81850	88844	83237	79302	90107	84700	85737
hip_with_amyloid_neuron	180705	208986	185376	169797	98681	88392	102094	90522	91088	100516	96818	93715
dlpfc_no_amyloid_neuron	172137	185376	186679	160211	91125	85578	94126	87111	84019	94596	89685	89882
hip_no_amyloid_neuron	157429	169797	160211	173095	84787	75781	87129	77833	78931	86502	83483	81363
dlpfc_with_amyloid_microglia	86325	98681	91125	84787	137603	122112	136136	123619	110508	122519	114613	119367
hip_with_amyloid_microglia	81850	88392	85578	75781	122112	144591	125774	134210	90267	97697	93468	93742
dlpfc_no_amyloid_microglia	88844	102094	94126	87129	136136	125774	146468	127337	111994	125280	117646	121464
hip_no_amyloid_microglia	83237	90522	87111	77833	123619	134210	127337	146427	92960	101667	96459	97776
dlpfc_with_amyloid_oeg	79302	91088	84019	78931	110508	90267	111994	92960	114465	121417	116864	120088
hip_with_amyloid_peg	90107	100516	94596	86502	122519	97697	125280	101667	121417	142232	125978	127384
dlpfc_no_amyloid_oeg	84700	96818	89685	83483	114613	93468	117646	96459	116864	125978	128266	123960
hip_no_amyloid_oeg	85737	93715	89882	81363	119367	93742	121464	97776	120088	127384	123960	136496
jaccard
	dlpfc_with_amyloid_neuron	hip_with_amyloid_neuron	dlpfc_no_amyloid_neuron	hip_no_amyloid_neuron	dlpfc_with_amyloid_microglia	hip_with_amyloid_microglia	dlpfc_no_amyloid_microglia	hip_no_amyloid_microglia	dlpfc_with_amyloid_oeg	hip_with_amyloid_oeg	dlpfc_no_amyloid_oeg	hip_no_amyloid_oeg
dlpfc_with_amyloid_neuron	1	0.635505	0.793458	0.54131	0.280873	0.232947	0.283834	0.239209	0.273899	0.286169	0.280585	0.265215
hip_with_amyloid_neuron	0.635505	1	0.623608	0.660869	0.28911	0.266639	0.295221	0.274675	0.281365	0.320869	0.289098	0.296253
dlpfc_no_amyloid_neuron	0.793458	0.623616	1	0.528035	0.284809	0.234613	0.288843	0.24113	0.277332	0.289329	0.284969	0.268505
hip_no_amyloid_neuron	0.54131	0.660869	0.528028	1	0.257713	0.251026	0.260971	0.260018	0.253665	0.295687	0.259756	0.280455
dlpfc_with_amyloid_microglia	0.280873	0.28911	0.284809	0.257714	1	0.518118	0.806734	0.530366	0.68512	0.60969	0.674258	0.5791
hip_with_amyloid_microglia	0.232945	0.266639	0.234609	0.251023	0.518112	1	0.519867	0.714063	0.338234	0.404974	0.338683	0.395942
dlpfc_no_amyloid_microglia	0.283834	0.295222	0.288843	0.260973	0.806734	0.519883	1	0.533317	0.660217	0.612793	0.666452	0.579115
hip_no_amyloid_microglia	0.239209	0.274675	0.24113	0.260018	0.530366	0.714065	0.533317	1	0.351936	0.427465	0.353292	0.421222
dlpfc_with_amyloid_oeg	0.273899	0.281366	0.277332	0.253666	0.68512	0.338241	0.660217	0.351936	1	0.656604	0.832486	0.63219
hip_with_amyloid_peg	0.286168	0.320868	0.289323	0.295684	0.609683	0.404974	0.612775	0.427464	0.656588	1	0.657217	0.726592
dlpfc_no_amyloid_oeg	0.280585	0.2891	0.284969	0.259758	0.674259	0.338697	0.666453	0.353292	0.832486	0.657248	1	0.63028
hip_no_amyloid_oeg	0.265215	0.296253	0.268505	0.280455	0.5791	0.395948	0.579115	0.421222	0.63219	0.726604	0.630279	1

## Sheet: jaccards_12_peak_sets_full
Supplementary Table 5B: Table of intersection metrics b/w individual pairs of peak sets for each brain region, cell type, and amyloid pathology status
PeakSet1	PeakSet2	intersection	union-intersection	jaccard	n_intersections
dlpfc_with_amyloid_neuron	dlpfc_with_amyloid_neuron	367240318	367240318	1	172914
dlpfc_with_amyloid_neuron	hip_with_amyloid_neuron	252063434	396634887	0.635505	180705
dlpfc_with_amyloid_neuron	dlpfc_no_amyloid_neuron	331361380	417616717	0.793458	172137
dlpfc_with_amyloid_neuron	hip_no_amyloid_neuron	208396596	384985941	0.54131	157429
dlpfc_with_amyloid_neuron	dlpfc_with_amyloid_microglia	148798011	529770229	0.280873	86325
dlpfc_with_amyloid_neuron	hip_with_amyloid_microglia	107493996	461456164	0.232945	81850
dlpfc_with_amyloid_neuron	dlpfc_no_amyloid_microglia	150956189	531846932	0.283834	88844
dlpfc_with_amyloid_neuron	hip_no_amyloid_microglia	110388916	461474194	0.239209	83237
dlpfc_with_amyloid_neuron	dlpfc_with_amyloid_oeg	141731349	517457925	0.273899	79302
dlpfc_with_amyloid_neuron	hip_with_amyloid_oeg	133387787	466117759	0.286168	90107
dlpfc_with_amyloid_neuron	dlpfc_no_amyloid_oeg	146475257	522035064	0.280585	84700
dlpfc_with_amyloid_neuron	hip_no_amyloid_oeg	121622793	458582158	0.265215	85737
hip_with_amyloid_neuron	dlpfc_with_amyloid_neuron	252063434	396634887	0.635505	180705
hip_with_amyloid_neuron	hip_with_amyloid_neuron	281458003	281458003	1	208986
hip_with_amyloid_neuron	dlpfc_no_amyloid_neuron	254725442	408465316	0.623616	185376
hip_with_amyloid_neuron	hip_no_amyloid_neuron	201976875	305623347	0.660869	169797
hip_with_amyloid_neuron	dlpfc_with_amyloid_microglia	132944634	459840543	0.28911	98681
hip_with_amyloid_neuron	hip_with_amyloid_microglia	101711121	381456724	0.266639	88392
hip_with_amyloid_neuron	dlpfc_no_amyloid_microglia	136079387	460939094	0.295222	102094
hip_with_amyloid_neuron	hip_no_amyloid_microglia	104743629	381337166	0.274675	90522
hip_with_amyloid_neuron	dlpfc_with_amyloid_oeg	125910045	447494819	0.281366	91088
hip_with_amyloid_neuron	hip_with_amyloid_oeg	124794816	388928415	0.320868	100516
hip_with_amyloid_neuron	dlpfc_no_amyloid_oeg	130684829	452040207	0.2891	96818
hip_with_amyloid_neuron	hip_no_amyloid_oeg	112998050	381423965	0.296253	93715
dlpfc_no_amyloid_neuron	dlpfc_with_amyloid_neuron	331361380	417616717	0.793458	172137
dlpfc_no_amyloid_neuron	hip_with_amyloid_neuron	254725442	408470340	0.623608	185376
dlpfc_no_amyloid_neuron	dlpfc_no_amyloid_neuron	381737779	381737779	1	186679
dlpfc_no_amyloid_neuron	hip_no_amyloid_neuron	210060058	397819940	0.528028	160211
dlpfc_no_amyloid_neuron	dlpfc_with_amyloid_microglia	153634631	539431070	0.284809	91125
dlpfc_no_amyloid_neuron	hip_with_amyloid_microglia	110870670	472576951	0.234609	85578
dlpfc_no_amyloid_neuron	dlpfc_no_amyloid_microglia	156272145	541028437	0.288843	94126
dlpfc_no_amyloid_neuron	hip_no_amyloid_microglia	113919694	472440877	0.24113	87111
dlpfc_no_amyloid_neuron	dlpfc_with_amyloid_oeg	146269514	527417221	0.277332	84019
dlpfc_no_amyloid_neuron	hip_with_amyloid_oeg	137781850	476221157	0.289323	94596
dlpfc_no_amyloid_neuron	dlpfc_no_amyloid_oeg	151471328	531536454	0.284969	89685
dlpfc_no_amyloid_neuron	hip_no_amyloid_oeg	125880732	468821680	0.268505	89882
hip_no_amyloid_neuron	dlpfc_with_amyloid_neuron	208396596	384985941	0.54131	157429
hip_no_amyloid_neuron	hip_with_amyloid_neuron	201976875	305623347	0.660869	169797
hip_no_amyloid_neuron	dlpfc_no_amyloid_neuron	210060058	397814916	0.528035	160211
hip_no_amyloid_neuron	hip_no_amyloid_neuron	226142219	226142219	1	173095
hip_no_amyloid_neuron	dlpfc_with_amyloid_microglia	110130955	427338438	0.257714	84787
hip_no_amyloid_neuron	hip_with_amyloid_microglia	85850381	342001680	0.251023	75781
hip_no_amyloid_neuron	dlpfc_no_amyloid_microglia	112111508	429591189	0.260973	87129
hip_no_amyloid_neuron	hip_no_amyloid_microglia	88892970	341872041	0.260018	77833
hip_no_amyloid_neuron	dlpfc_with_amyloid_oeg	104829944	413259136	0.253666	78931
hip_no_amyloid_neuron	hip_with_amyloid_oeg	104611702	353795745	0.295684	86502
hip_no_amyloid_neuron	dlpfc_no_amyloid_oeg	108750180	418659072	0.259758	83483
hip_no_amyloid_neuron	hip_no_amyloid_oeg	96176407	342929824	0.280455	81363
dlpfc_with_amyloid_microglia	dlpfc_with_amyloid_neuron	148798011	529770229	0.280873	86325
dlpfc_with_amyloid_microglia	hip_with_amyloid_neuron	132944634	459841291	0.28911	98681
dlpfc_with_amyloid_microglia	dlpfc_no_amyloid_neuron	153634631	539431070	0.284809	91125
dlpfc_with_amyloid_microglia	hip_no_amyloid_neuron	110130955	427339186	0.257713	84787
dlpfc_with_amyloid_microglia	dlpfc_with_amyloid_microglia	311327922	311327922	1	137603
dlpfc_with_amyloid_microglia	hip_with_amyloid_microglia	175093214	337944550	0.518112	122112
dlpfc_with_amyloid_microglia	dlpfc_no_amyloid_microglia	279916113	346974612	0.806734	136136
dlpfc_with_amyloid_microglia	hip_no_amyloid_microglia	178808736	337141978	0.530366	123619
dlpfc_with_amyloid_microglia	dlpfc_with_amyloid_oeg	245274589	358002289	0.68512	110508
dlpfc_with_amyloid_microglia	hip_with_amyloid_oeg	205891254	337701896	0.609683	122519
dlpfc_with_amyloid_microglia	dlpfc_no_amyloid_oeg	246705985	365891940	0.674259	114613
dlpfc_with_amyloid_microglia	hip_no_amyloid_oeg	192272605	332019950	0.5791	119367
hip_with_amyloid_microglia	dlpfc_with_amyloid_neuron	107493996	461453359	0.232947	81850
hip_with_amyloid_microglia	hip_with_amyloid_neuron	101711121	381456391	0.266639	88392
hip_with_amyloid_microglia	dlpfc_no_amyloid_neuron	110870670	472567492	0.234613	85578
hip_with_amyloid_microglia	hip_no_amyloid_neuron	85850381	341998088	0.251026	75781
hip_with_amyloid_microglia	dlpfc_with_amyloid_microglia	175093214	337940756	0.518118	122112
hip_with_amyloid_microglia	hip_with_amyloid_microglia	201709842	201709842	1	144591
hip_with_amyloid_microglia	dlpfc_no_amyloid_microglia	176931968	340330596	0.519883	125774
hip_with_amyloid_microglia	hip_no_amyloid_microglia	169274403	237057393	0.714065	134210
hip_with_amyloid_microglia	dlpfc_with_amyloid_oeg	124770420	368880710	0.338241	90267
hip_with_amyloid_microglia	hip_with_amyloid_oeg	125090298	308884772	0.404974	97697
hip_with_amyloid_microglia	dlpfc_no_amyloid_oeg	127252612	375712481	0.338697	93468
hip_with_amyloid_microglia	hip_no_amyloid_oeg	117617451	297052973	0.395948	93742
dlpfc_no_amyloid_microglia	dlpfc_with_amyloid_neuron	150956189	531846932	0.283834	88844
dlpfc_no_amyloid_microglia	hip_with_amyloid_neuron	136079387	460941419	0.295221	102094
dlpfc_no_amyloid_microglia	dlpfc_no_amyloid_neuron	156272145	541028437	0.288843	94126
dlpfc_no_amyloid_microglia	hip_no_amyloid_neuron	112111508	429593514	0.260971	87129
dlpfc_no_amyloid_microglia	dlpfc_with_amyloid_microglia	279916113	346974612	0.806734	136136
dlpfc_no_amyloid_microglia	hip_with_amyloid_microglia	176931968	340340677	0.519867	125774
dlpfc_no_amyloid_microglia	dlpfc_no_amyloid_microglia	315562803	315562803	1	146468
dlpfc_no_amyloid_microglia	hip_no_amyloid_microglia	180930579	339255016	0.533317	127337
dlpfc_no_amyloid_microglia	dlpfc_with_amyloid_oeg	241588589	365923170	0.660217	111994
dlpfc_no_amyloid_microglia	hip_with_amyloid_oeg	208147604	339680427	0.612775	125280
dlpfc_no_amyloid_microglia	dlpfc_no_amyloid_oeg	246685643	370147163	0.666453	117646
dlpfc_no_amyloid_microglia	hip_no_amyloid_oeg	193828918	334698518	0.579115	121464
hip_no_amyloid_microglia	dlpfc_with_amyloid_neuron	110388916	461474194	0.239209	83237
hip_no_amyloid_microglia	hip_with_amyloid_neuron	104743629	381337166	0.274675	90522
hip_no_amyloid_microglia	dlpfc_no_amyloid_neuron	113919694	472440877	0.24113	87111
hip_no_amyloid_microglia	hip_no_amyloid_neuron	88892970	341872041	0.260018	77833
hip_no_amyloid_microglia	dlpfc_with_amyloid_microglia	178808736	337141978	0.530366	123619
hip_no_amyloid_microglia	hip_with_amyloid_microglia	169274403	237058231	0.714063	134210
hip_no_amyloid_microglia	dlpfc_no_amyloid_microglia	180930579	339255016	0.533317	127337
hip_no_amyloid_microglia	hip_no_amyloid_microglia	204622792	204622792	1	146427
hip_no_amyloid_microglia	dlpfc_with_amyloid_oeg	129267519	367304229	0.351936	92960
hip_no_amyloid_microglia	hip_with_amyloid_oeg	130829202	306058818	0.427464	101667
hip_no_amyloid_microglia	dlpfc_no_amyloid_oeg	132069047	373823748	0.353292	96459
hip_no_amyloid_microglia	hip_no_amyloid_oeg	123764652	293822773	0.421222	97776
dlpfc_with_amyloid_oeg	dlpfc_with_amyloid_neuron	141731349	517457925	0.273899	79302
dlpfc_with_amyloid_oeg	hip_with_amyloid_neuron	125910045	447496914	0.281365	91088
dlpfc_with_amyloid_oeg	dlpfc_no_amyloid_neuron	146269514	527417221	0.277332	84019
dlpfc_with_amyloid_oeg	hip_no_amyloid_neuron	104829944	413261231	0.253665	78931
dlpfc_with_amyloid_oeg	dlpfc_with_amyloid_microglia	245274589	358002289	0.68512	110508
dlpfc_with_amyloid_oeg	hip_with_amyloid_microglia	124770420	368888378	0.338234	90267
dlpfc_with_amyloid_oeg	dlpfc_no_amyloid_microglia	241588589	365923170	0.660217	111994
dlpfc_with_amyloid_oeg	hip_no_amyloid_microglia	129267519	367304229	0.351936	92960
dlpfc_with_amyloid_oeg	dlpfc_with_amyloid_oeg	291948956	291948956	1	114465
dlpfc_with_amyloid_oeg	hip_with_amyloid_oeg	207772073	316442111	0.656588	121417
dlpfc_with_amyloid_oeg	dlpfc_no_amyloid_oeg	269495621	323723769	0.832486	116864
dlpfc_with_amyloid_oeg	hip_no_amyloid_oeg	195566269	309347320	0.63219	120088
hip_with_amyloid_oeg	dlpfc_with_amyloid_neuron	133387787	466114954	0.286169	90107
hip_with_amyloid_oeg	hip_with_amyloid_neuron	124794816	388928082	0.320869	100516
hip_with_amyloid_oeg	dlpfc_no_amyloid_neuron	137781850	476211698	0.289329	94596
hip_with_amyloid_oeg	hip_no_amyloid_neuron	104611702	353792153	0.295687	86502
hip_with_amyloid_oeg	dlpfc_with_amyloid_microglia	205891254	337698102	0.60969	122519
hip_with_amyloid_oeg	hip_with_amyloid_microglia	125090298	308884772	0.404974	97697
hip_with_amyloid_oeg	dlpfc_no_amyloid_microglia	208147604	339670346	0.612793	125280
hip_with_amyloid_oeg	hip_no_amyloid_microglia	130829202	306057980	0.427465	101667
hip_with_amyloid_oeg	dlpfc_with_amyloid_oeg	207772073	316434443	0.656604	121417
hip_with_amyloid_oeg	hip_with_amyloid_oeg	232265228	232265228	1	142232
hip_with_amyloid_oeg	dlpfc_no_amyloid_oeg	211588933	321931546	0.657248	125978
hip_with_amyloid_oeg	hip_no_amyloid_oeg	187363650	257862160	0.726604	127384
dlpfc_no_amyloid_oeg	dlpfc_with_amyloid_neuron	146475257	522035495	0.280585	84700
dlpfc_no_amyloid_oeg	hip_with_amyloid_neuron	130684829	452043608	0.289098	96818
dlpfc_no_amyloid_oeg	dlpfc_no_amyloid_neuron	151471328	531536885	0.284969	89685
dlpfc_no_amyloid_oeg	hip_no_amyloid_neuron	108750180	418662473	0.259756	83483
dlpfc_no_amyloid_oeg	dlpfc_with_amyloid_microglia	246705985	365892371	0.674258	114613
dlpfc_no_amyloid_oeg	hip_with_amyloid_microglia	127252612	375727664	0.338683	93468
dlpfc_no_amyloid_oeg	dlpfc_no_amyloid_microglia	246685643	370147594	0.666452	117646
dlpfc_no_amyloid_oeg	hip_no_amyloid_microglia	132069047	373824179	0.353292	96459
dlpfc_no_amyloid_oeg	dlpfc_with_amyloid_oeg	269495621	323723769	0.832486	116864
dlpfc_no_amyloid_oeg	hip_with_amyloid_oeg	211588933	321946729	0.657217	125978
dlpfc_no_amyloid_oeg	dlpfc_no_amyloid_oeg	301270434	301270434	1	128266
dlpfc_no_amyloid_oeg	hip_no_amyloid_oeg	198807524	315427543	0.630279	123960
hip_no_amyloid_oeg	dlpfc_with_amyloid_neuron	121622793	458582158	0.265215	85737
hip_no_amyloid_oeg	hip_with_amyloid_neuron	112998050	381424586	0.296253	93715
hip_no_amyloid_oeg	dlpfc_no_amyloid_neuron	125880732	468821680	0.268505	89882
hip_no_amyloid_oeg	hip_no_amyloid_neuron	96176407	342930445	0.280455	81363
hip_no_amyloid_oeg	dlpfc_with_amyloid_microglia	192272605	332019950	0.5791	119367
hip_no_amyloid_oeg	hip_with_amyloid_microglia	117617451	297057024	0.395942	93742
hip_no_amyloid_oeg	dlpfc_no_amyloid_microglia	193828918	334698518	0.579115	121464
hip_no_amyloid_oeg	hip_no_amyloid_microglia	123764652	293822773	0.421222	97776
hip_no_amyloid_oeg	dlpfc_with_amyloid_oeg	195566269	309347320	0.63219	120088
hip_no_amyloid_oeg	hip_with_amyloid_oeg	187363650	257866211	0.726592	127384
hip_no_amyloid_oeg	dlpfc_no_amyloid_oeg	198807524	315427112	0.63028	123960
hip_no_amyloid_oeg	hip_no_amyloid_oeg	212964633	212964633	1	136496
