# Supplementary material for: Cell type-specific histone acetylation profiling of Alzheimer’s disease subjects and integration with genetics
Source: Front Mol Neurosci. 2023 Jan 6;15:948456. doi: 10.3389/fnmol.2022.948456 (PMC9853565; doi:10.3389/fnmol.2022.948456)
Supplement: Supplementary file 6 [file Table_6.xlsx]

## Sheet: A. NeuN+ both brain regions
Supplementary Table 6: Comparison of peaks for individual cell types against single nucleus ATAC-seq peaks in Corces et al.
Cluster_Corces	Cell_type_name_Corces	intersection	union-intersection	jaccard	n_intersections
Cluster1	Isocortical excitatory	37062993	276962190	0.13382	42577
Cluster2	Striatal inhibitory (major)	26578600	292549693	0.0908516	33956
Cluster4	Hippocampal excitatory	15301980	258638280	0.0591636	19476
Cluster11	Isocortical inhibitory	15282228	265793289	0.0574967	19269
Cluster15	Isocortical astrocytes	12062625	283919000	0.0424861	16503
Cluster3	Hippocampal excitatory	10195431	258180824	0.0394895	13529
Cluster9	OPCs	9251104	272736442	0.0339196	11897
Cluster14	Nigral astrocytes	8865497	271982299	0.0325959	13424
Cluster21	Oligodendrocytes	6936117	290463751	0.0238795	9345
Cluster7	Neurons (unclassified)	6143753	257711110	0.0238397	9466
Cluster12	Striatal inhibitory (minor)	5487564	254187016	0.0215887	8293
Cluster16	Striatal astrocytes	5568647	262534741	0.0212111	11143
Cluster20	Oligodendrocytes	5981975	286458804	0.0208825	8352
Cluster22	Oligodendrocytes	5715776	285403486	0.020027	7913
Cluster5	Nigral neurons (unclassified)	4907699	251562704	0.0195088	10699
Cluster24	Microglia	5233473	276994246	0.0188938	7773
Cluster17	Astrocytes (unclassified)	3811460	256276729	0.0148724	12344
Cluster19	Oligodendrocytes	3818895	271841083	0.0140483	5696
Cluster6	Nigral cells (unclassified)	2283358	249713529	0.00914391	4195
Cluster13	Astrocytes (unclassified)	2323991	254284561	0.00913933	3808
Cluster10	Nigral OPCs	2204400	251228376	0.00877449	3165
Cluster23	Oligodendrocytes	1681993	258338628	0.00651081	2700
Cluster18	Potential doublets	1116790	251678710	0.00443736	2635
Cluster8	OPCs	0	238579079	0	0

## Sheet: B. PU.1+ both brain region
Cluster_Corces	Cell_type_name_Corces	intersection	union-intersection	jaccard	n_intersections
Cluster24	Microglia	30913723	219911953	0.140573	41028
Cluster21	Oligodendrocytes	27287422	238690228	0.114321	30660
Cluster20	Oligodendrocytes	25764895	235264480	0.109515	30252
Cluster22	Oligodendrocytes	25336414	234365401	0.108106	29884
Cluster15	Isocortical astrocytes	21721859	242856115	0.0894433	24526
Cluster19	Oligodendrocytes	18815421	225431448	0.083464	23243
Cluster9	OPCs	18376001	232204858	0.079137	19842
Cluster14	Nigral astrocytes	17494040	231950285	0.0754215	21350
Cluster2	Striatal inhibitory (major)	19429194	268298155	0.0724164	19730
Cluster1	Isocortical excitatory	18877722	263755520	0.0715728	16950
Cluster11	Isocortical inhibitory	14641765	235040305	0.0622947	14431
Cluster16	Striatal astrocytes	13096097	223614058	0.0585656	19808
Cluster23	Oligodendrocytes	12154596	216469510	0.0561492	15461
Cluster7	Neurons (unclassified)	11690967	220769004	0.0529557	13241
Cluster4	Hippocampal excitatory	11852308	230677243	0.0513805	11237
Cluster3	Hippocampal excitatory	11158539	225826575	0.049412	10760
Cluster13	Astrocytes (unclassified)	10365458	214850976	0.0482449	12834
Cluster12	Striatal inhibitory (minor)	9585217	218698441	0.0438285	10753
Cluster18	Potential doublets	9255954	212146947	0.0436299	16497
Cluster17	Astrocytes (unclassified)	8906262	219792292	0.0405213	22127
Cluster10	Nigral OPCs	8307618	213736047	0.0388686	9727
Cluster6	Nigral cells (unclassified)	8158388	212446944	0.038402	10393
Cluster5	Nigral neurons (unclassified)	8046808	217023266	0.0370781	12585
Cluster8	OPCs	0	207190861	0	0

## Sheet: C. NeuN- PU.1- both brain regio
Cluster_Corces	Cell_type_name_Corces	intersection	union-intersection	jaccard	n_intersections
Cluster21	Oligodendrocytes	36158737	233636734	0.154765	43072
Cluster20	Oligodendrocytes	33898745	230938030	0.146787	42491
Cluster22	Oligodendrocytes	33156271	230360284	0.143932	41685
Cluster19	Oligodendrocytes	23139533	224918420	0.10288	31069
Cluster15	Isocortical astrocytes	22216534	246158657	0.0902529	26665
Cluster9	OPCs	19909773	234471339	0.0849135	23259
Cluster14	Nigral astrocytes	17272834	235968528	0.0731997	22786
Cluster2	Striatal inhibitory (major)	17749573	273772286	0.0648333	19777
Cluster1	Isocortical excitatory	17066339	269352410	0.0633606	16573
Cluster23	Oligodendrocytes	13420428	218995300	0.0612818	18686
Cluster11	Isocortical inhibitory	13570365	239898718	0.0565671	14714
Cluster16	Striatal astrocytes	12344579	228153151	0.0541065	20251
Cluster24	Microglia	11814744	242807665	0.0486589	14299
Cluster7	Neurons (unclassified)	10436140	225812289	0.046216	13134
Cluster13	Astrocytes (unclassified)	8998813	220003305	0.0409031	12149
Cluster4	Hippocampal excitatory	9545542	236790190	0.0403122	9838
Cluster3	Hippocampal excitatory	9008499	231761322	0.0388697	9533
Cluster17	Astrocytes (unclassified)	8419663	224062092	0.0375774	22380
Cluster12	Striatal inhibitory (minor)	7791887	224276259	0.0347424	9683
Cluster18	Potential doublets	7503184	217685882	0.0344679	14269
Cluster10	Nigral OPCs	7328023	218498319	0.0335381	9172
Cluster5	Nigral neurons (unclassified)	6308800	222556814	0.0283469	10991
Cluster6	Nigral cells (unclassified)	5308938	219081515	0.0242327	7026
Cluster8	OPCs	0	210972645	0	0

## Sheet: D. Hippocampus NeuN+
Cluster_Corces	Cell_type_name_Corces	intersection	union-intersection	jaccard	n_intersections
Cluster1	Isocortical excitatory	35529397	264731615	0.134209	40616
Cluster2	Striatal inhibitory (major)	25429563	279933870	0.0908413	32242
Cluster4	Hippocampal excitatory	14694510	245475951	0.0598613	18614
Cluster11	Isocortical inhibitory	14318923	252991726	0.0565984	17907
Cluster3	Hippocampal excitatory	9875691	244736393	0.0403524	13087
Cluster15	Isocortical astrocytes	10813680	271403073	0.0398436	14654
Cluster9	OPCs	8530748	259688205	0.03285	10906
Cluster14	Nigral astrocytes	7954505	259125894	0.0306975	11960
Cluster21	Oligodendrocytes	6658876	276970665	0.0240418	8785
Cluster7	Neurons (unclassified)	5806991	244282984	0.0237716	8930
Cluster20	Oligodendrocytes	5828839	272843586	0.0213633	7974
Cluster12	Striatal inhibitory (minor)	5052152	240858257	0.0209756	7639
Cluster22	Oligodendrocytes	5551177	271796337	0.020424	7536
Cluster16	Striatal astrocytes	4953288	249385410	0.019862	9860
Cluster5	Nigral neurons (unclassified)	4560415	238143467	0.0191499	9911
Cluster19	Oligodendrocytes	3663870	258226615	0.0141886	5378
Cluster17	Astrocytes (unclassified)	3419044	242904974	0.0140756	11043
Cluster24	Microglia	3615593	264845560	0.0136517	5418
Cluster6	Nigral cells (unclassified)	2000278	236231942	0.00846743	3724
Cluster10	Nigral OPCs	2002091	237666514	0.00842395	2867
Cluster13	Astrocytes (unclassified)	2004634	240839310	0.00832353	3285
Cluster23	Oligodendrocytes	1586211	244668907	0.00648309	2515
Cluster18	Potential doublets	925743	238105459	0.00388795	2217
Cluster8	OPCs	0	224814908	0	0

## Sheet: E. Hippocampus PU.1+
Cluster_Corces	Cell_type_name_Corces	intersection	union-intersection	jaccard	n_intersections
Cluster24	Microglia	32043765	192641662	0.166339	42277
Cluster21	Oligodendrocytes	22189422	217648407	0.101951	23673
Cluster20	Oligodendrocytes	20949165	213942442	0.0979196	23284
Cluster22	Oligodendrocytes	20630669	212932011	0.0968885	23017
Cluster15	Isocortical astrocytes	20600352	217840566	0.0945662	22544
Cluster1	Isocortical excitatory	20613327	235884082	0.0873875	18381
Cluster2	Striatal inhibitory (major)	20286627	241304198	0.0840708	20054
Cluster9	OPCs	17208248	207232419	0.0830384	17893
Cluster14	Nigral astrocytes	16861439	206443435	0.0816758	19906
Cluster19	Oligodendrocytes	15810510	202299697	0.0781539	18358
Cluster11	Isocortical inhibitory	15575404	207970363	0.0748924	15149
Cluster16	Striatal astrocytes	12687596	197886403	0.0641156	18590
Cluster4	Hippocampal excitatory	12833697	203559248	0.0630465	12146
Cluster7	Neurons (unclassified)	11749505	194574267	0.0603857	12807
Cluster3	Hippocampal excitatory	11784846	199064011	0.0592013	11230
Cluster23	Oligodendrocytes	10816507	191670542	0.0564328	12997
Cluster13	Astrocytes (unclassified)	10257546	188823055	0.0543236	12301
Cluster12	Striatal inhibitory (minor)	10064231	192083594	0.0523951	11132
Cluster18	Potential doublets	8910870	186355998	0.0478164	15263
Cluster6	Nigral cells (unclassified)	8594810	185874689	0.0462398	10884
Cluster5	Nigral neurons (unclassified)	8473881	190460212	0.0444916	13104
Cluster17	Astrocytes (unclassified)	8570557	193992164	0.0441799	20854
Cluster10	Nigral OPCs	8285838	187621994	0.0441624	9463
Cluster8	OPCs	0	181055028	0	0

## Sheet: F. Hippocampus NeuN- PU.1-
Cluster_Corces	Cell_type_name_Corces	intersection	union-intersection	jaccard	n_intersections
Cluster21	Oligodendrocytes	30304322	208652248	0.145238	37674
Cluster20	Oligodendrocytes	28347792	205653475	0.137843	37180
Cluster22	Oligodendrocytes	27678114	204996396	0.135018	36380
Cluster19	Oligodendrocytes	18594398	198626703	0.0936148	26524
Cluster15	Isocortical astrocytes	16921301	220629652	0.0766955	21571
Cluster9	OPCs	15018426	208531724	0.0720199	18795
Cluster14	Nigral astrocytes	12642705	209771043	0.0602691	18027
Cluster23	Oligodendrocytes	9782408	191806910	0.0510013	14868
Cluster2	Striatal inhibitory (major)	11656856	249039753	0.0468072	14502
Cluster1	Isocortical excitatory	11272626	244322586	0.0461383	12095
Cluster16	Striatal astrocytes	8622005	201050215	0.0428848	15624
Cluster11	Isocortical inhibitory	8599585	214045264	0.0401765	10387
Cluster7	Neurons (unclassified)	6319247	199104928	0.0317383	9161
Cluster17	Astrocytes (unclassified)	5850301	195807917	0.0298778	16978
Cluster24	Microglia	6269668	217523505	0.0288229	8611
Cluster13	Astrocytes (unclassified)	5464857	192713287	0.0283574	8370
Cluster18	Potential doublets	4677789	189687613	0.0246605	10256
Cluster4	Hippocampal excitatory	5186346	210315162	0.0246599	6103
Cluster3	Hippocampal excitatory	4700270	205246014	0.0229007	5754
Cluster10	Nigral OPCs	4311286	190691519	0.0226087	5991
Cluster12	Striatal inhibitory (minor)	4117305	197127304	0.0208865	5921
Cluster5	Nigral neurons (unclassified)	3228342	194808698	0.0165719	6728
Cluster6	Nigral cells (unclassified)	2192121	191373763	0.0114547	3477
Cluster8	OPCs	0	180149108	0	0

## Sheet: G. DLPFC NeuN+
Cluster_Corces	Cell_type_name_Corces	intersection	union-intersection	jaccard	n_intersections
Cluster1	Isocortical excitatory	36481875	272277595	0.133988	41927
Cluster2	Striatal inhibitory (major)	25727895	288134685	0.0892912	32842
Cluster4	Hippocampal excitatory	14984706	253689841	0.059067	19060
Cluster11	Isocortical inhibitory	14871444	260938360	0.0569922	18785
Cluster15	Isocortical astrocytes	11714568	279001344	0.0419875	16054
Cluster3	Hippocampal excitatory	9771500	253339042	0.0385708	12929
Cluster9	OPCs	8841992	267879841	0.0330073	11398
Cluster14	Nigral astrocytes	8603833	266978250	0.0322267	13059
Cluster7	Neurons (unclassified)	5870942	252718208	0.0232312	9092
Cluster21	Oligodendrocytes	6270205	285863950	0.0219342	8610
Cluster24	Microglia	5914100	271047906	0.0218194	8757
Cluster12	Striatal inhibitory (minor)	5286495	249122372	0.0212205	8017
Cluster16	Striatal astrocytes	5391872	257445803	0.0209437	10803
Cluster5	Nigral neurons (unclassified)	4750960	246453730	0.0192773	10342
Cluster20	Oligodendrocytes	5354252	281820814	0.0189988	7610
Cluster22	Oligodendrocytes	5121339	280732210	0.0182428	7208
Cluster17	Astrocytes (unclassified)	3688889	251133587	0.014689	11957
Cluster19	Oligodendrocytes	3424145	266970120	0.0128259	5167
Cluster6	Nigral cells (unclassified)	2234863	244496311	0.00914068	4107
Cluster13	Astrocytes (unclassified)	2225900	249116939	0.00893516	3659
Cluster10	Nigral OPCs	2109363	246057700	0.00857264	3041
Cluster23	Oligodendrocytes	1488527	253266381	0.00587732	2441
Cluster18	Potential doublets	1087629	246442158	0.00441332	2593
Cluster8	OPCs	0	233313366	0	0

## Sheet: H. DLPFC PU.1+
Cluster_Corces	Cell_type_name_Corces	intersection	union-intersection	jaccard	n_intersections
Cluster24	Microglia	25454478	219740889	0.115839	35371
Cluster21	Oligodendrocytes	25769945	234577396	0.109857	30653
Cluster20	Oligodendrocytes	24282294	231116772	0.105065	30227
Cluster22	Oligodendrocytes	23890420	230181086	0.10379	29883
Cluster19	Oligodendrocytes	16972885	221643675	0.0765773	22481
Cluster15	Isocortical astrocytes	18097885	240849780	0.0751418	21608
Cluster9	OPCs	15166473	229784077	0.0660032	17478
Cluster14	Nigral astrocytes	14109599	229704417	0.061425	18440
Cluster2	Striatal inhibitory (major)	14177433	267919607	0.0529167	15830
Cluster1	Isocortical excitatory	12837760	264165173	0.0485975	12374
Cluster23	Oligodendrocytes	10154600	212839197	0.0477102	13949
Cluster16	Striatal astrocytes	10341322	220738524	0.0468487	16766
Cluster11	Isocortical inhibitory	10074811	233976950	0.043059	10705
Cluster7	Neurons (unclassified)	8393067	218436595	0.0384234	10408
Cluster13	Astrocytes (unclassified)	7595016	211991109	0.0358271	10093
Cluster18	Potential doublets	7219171	208553421	0.0346155	13960
Cluster3	Hippocampal excitatory	7482174	223872631	0.0334216	7775
Cluster4	Hippocampal excitatory	7620253	229278989	0.0332357	7662
Cluster17	Astrocytes (unclassified)	7076928	215991317	0.0327649	18628
Cluster12	Striatal inhibitory (minor)	6384747	216268602	0.0295223	7667
Cluster10	Nigral OPCs	5998636	210414720	0.0285086	7436
Cluster6	Nigral cells (unclassified)	5372316	209602707	0.0256309	7271
Cluster5	Nigral neurons (unclassified)	5370260	214069505	0.0250865	9014
Cluster8	OPCs	0	201560552	0	0

## Sheet: I. DLPFC NeuN- PU.1-
Cluster_Corces	Cell_type_name_Corces	intersection	union-intersection	jaccard	n_intersections
Cluster21	Oligodendrocytes	40047587	246045704	0.162765	46297
Cluster20	Oligodendrocytes	37695848	243438747	0.154847	45801
Cluster22	Oligodendrocytes	36907762	242906613	0.151942	45031
Cluster19	Oligodendrocytes	26340731	238015042	0.110668	34089
Cluster15	Isocortical astrocytes	25670898	259002113	0.0991146	29491
Cluster9	OPCs	23316257	247362675	0.0942594	26119
Cluster14	Nigral astrocytes	20427555	249111627	0.0820016	25630
Cluster2	Striatal inhibitory (major)	22352333	285467346	0.0783008	23323
Cluster1	Isocortical excitatory	21534523	281182046	0.0765857	19831
Cluster23	Oligodendrocytes	16077823	232635725	0.0691116	21431
Cluster11	Isocortical inhibitory	17286022	252480881	0.0684647	17722
Cluster24	Microglia	16020161	254900068	0.0628488	18502
Cluster16	Striatal astrocytes	14930770	241864780	0.0617319	23125
Cluster7	Neurons (unclassified)	13605188	238941061	0.0569395	16082
Cluster4	Hippocampal excitatory	12963488	249670064	0.0519225	12706
Cluster3	Hippocampal excitatory	12421269	244646372	0.0507723	12432
Cluster13	Astrocytes (unclassified)	11621833	233678105	0.0497344	14890
Cluster12	Striatal inhibitory (minor)	10629160	237736806	0.0447098	12433
Cluster17	Astrocytes (unclassified)	10169981	238609594	0.0426218	25797
Cluster18	Potential doublets	9621680	231865206	0.0414969	17237
Cluster10	Nigral OPCs	9563538	232560624	0.0411228	11549
Cluster5	Nigral neurons (unclassified)	8684819	236478615	0.0367256	14119
Cluster6	Nigral cells (unclassified)	7772949	232915324	0.0333724	9767
Cluster8	OPCs	0	227270465	0	0

## Sheet: J. Corces cell type labels
Cluster1	Isocortical excitatory
Cluster10	Nigral OPCs
Cluster11	Isocortical inhibitory
Cluster12	Striatal inhibitory (minor)
Cluster13	Astrocytes (unclassified)
Cluster14	Nigral astrocytes
Cluster15	Isocortical astrocytes
Cluster16	Striatal astrocytes
Cluster17	Astrocytes (unclassified)
Cluster18	Potential doublets
Cluster19	Oligodendrocytes
Cluster2	Striatal inhibitory (major)
Cluster20	Oligodendrocytes
Cluster21	Oligodendrocytes
Cluster22	Oligodendrocytes
Cluster23	Oligodendrocytes
Cluster24	Microglia
Cluster3	Hippocampal excitatory
Cluster4	Hippocampal excitatory
Cluster5	Nigral neurons (unclassified)
Cluster6	Nigral cells (unclassified)
Cluster7	Neurons (unclassified)
Cluster8	OPCs
Cluster9	OPCs
