# Supplementary material for: Cell type-specific histone acetylation profiling of Alzheimer’s disease subjects and integration with genetics
Source: Front Mol Neurosci. 2023 Jan 6;15:948456. doi: 10.3389/fnmol.2022.948456 (PMC9853565; doi:10.3389/fnmol.2022.948456)
Supplement: Supplementary file 12 [file Table_12.xlsx]

## Sheet: Sheet1
Supplementary Table 12: Primer sequences used in qRT-PCR experiments
Gene name	Sequence
ADAMTS4_pair1_F	TCCTTCAGGAAATTCAGGTACGG
ADAMTS4_pair1_R	CAGGGCCAAGTAGATGCTCC
ADAMTS4_pair2_F	ATCCTGTCAGCTTGGTGGTG
ADAMTS4_pair2_R	ACAGGTCCTGACGGGTAAAC
APP_F	CATCAGGGACCAAAACCTGC
APP_R	ACTCACCAACTAAGCAGCGG
BIN1_pair1_F	GCAACGTGCAGAAGAAGCTC
BIN1_pair1_R	GTGCATGGCTTTGACGGAG
BIN1_pair2_F	GAGGGCACCTTTGCTGTGTC
BIN1_pair2_R	CAGCAGGAAGAGAGCTGGAG
FERMT2_F	ACAGCGAGAATCTTGGAGGC
FERMT2_R	TTTGCCCCCTTGGAACCTTG
MYRF_F	AACAACAACAACGGCATGGG
MYRF_R	AGGAGGTGGGGCTCATTCAC
PICALM1_pair1_F	CAGCAGCCAACTTTTCACCC
PICALM1_pair1_R	ACCTAGTTCATCAAAGCCCCC
PICALM1_pair2_F	GCTGCCCAATGATCTGCTTG
PICALM1_pair2_R	AGCAGAGAAAGGATCTCCCC
PSEN1_F	GGAAGCGTATACCTAATCTGGGAG
PSEN1_R	ACGTACAGTATTGCTCAGGTGG
SDHA_pair1_F	TGCAAAATCATGCTGCCGTG
SDHA_pair1_R	GTGTTCCAGACCATTCCCCG
SDHA_pair2_F	GGGAAGACTACAAGGTGCGG
SDHA_pair2_R	CGGGTCTATATTCCAGAGTGACC
STMN4_pair1_F	AAGCGGAGCTCCTGAAACAC
STMN4_pair1_R	CGTGCTTGTCCTTCTCTTGC
STMN4_pair2_F	AGAAGAGCTCAGGCAGACAC
STMN4_pair2_R	GGAACCCCATCAAAGGAGGG
Reln_F	ACCTACTACGTTCCGGGACA
Reln_R	TAGTCCTGTCACCAGCAAGC
GFAP_F	GAGAGGGACAATCTGGCACA
GFAP_R	AGGTTGTTCTCGGCTTCCAG
C1qa_F	GCATCCAGTTGGAGTTGACA
C1qa_R	GTCCTCGGTCACCATAGAGG
Mbp_F	CATCCTTGACTCCATCGGGC
Mbp_R	CATGAGAGGGCAGAGGGCT
RPL13_F	CCTGGAGGAGAAGAGGAAAGAGA
RPL13_R	TTGAGGACCTCTGTGTATTTGTCAA
CYC1_F	AGCCTACAAGAAAGTTTGCCTAT
CYC1_R	TCTTCTTCCGGTAGTGGATCTTGGC
GADPH_F	CGCTCTCTGCTCCTCCTGTT
GADPH_R	CCATGGTGTCTGAGCGATGT
