# Supplementary material for: Cell type-specific histone acetylation profiling of Alzheimer’s disease subjects and integration with genetics
Source: Front Mol Neurosci. 2023 Jan 6;15:948456. doi: 10.3389/fnmol.2022.948456 (PMC9853565; doi:10.3389/fnmol.2022.948456)
Supplement: Supplementary file 14 [file Presentation_1.zip]

Archive with 54 entries (54 files):
- Figure 1.tiff
- __MACOSX/._Figure 1.tiff
- Figure 2.TIFF
- __MACOSX/._Figure 2.TIFF
- Figure 3.TIFF
- __MACOSX/._Figure 3.TIFF
- Figure 4.TIFF
- __MACOSX/._Figure 4.TIFF
- figure_captions.docx
- __MACOSX/._figure_captions.docx
- Supplementary Figure 1.jpg
- __MACOSX/._Supplementary Figure 1.jpg
- Supplementary Figure 2.jpg
- __MACOSX/._Supplementary Figure 2.jpg
- Supplementary Figure 3.jpg
- __MACOSX/._Supplementary Figure 3.jpg
- Supplementary Figure 4.TIFF
- __MACOSX/._Supplementary Figure 4.TIFF
- Supplementary Figure 5.TIFF
- __MACOSX/._Supplementary Figure 5.TIFF
- Supplementary Figure 6.TIFF
- __MACOSX/._Supplementary Figure 6.TIFF
- Supplementary Figure 7.jpg
- __MACOSX/._Supplementary Figure 7.jpg
- Supplementary Figure 8.TIFF
- __MACOSX/._Supplementary Figure 8.TIFF
- Supplementary Figure 9.jpg
- __MACOSX/._Supplementary Figure 9.jpg
- Supplementary Figure 10.jpg
- __MACOSX/._Supplementary Figure 10.jpg
- Supplementary Figure 11.jpg
- __MACOSX/._Supplementary Figure 11.jpg
- Supplementary Figure 12.TIFF
- __MACOSX/._Supplementary Figure 12.TIFF
- Supplementary Figure 13.TIFF
- __MACOSX/._Supplementary Figure 13.TIFF
- Supplementary Figure 14.jpg
- __MACOSX/._Supplementary Figure 14.jpg
- Supplementary Figure 15.TIFF
- __MACOSX/._Supplementary Figure 15.TIFF
- Supplementary Figure 16.jpg
- __MACOSX/._Supplementary Figure 16.jpg
- Supplementary Figure 17.jpg
- __MACOSX/._Supplementary Figure 17.jpg
- Supplementary Figure 18.TIFF
- __MACOSX/._Supplementary Figure 18.TIFF
- Supplementary Figure 19.TIFF
- __MACOSX/._Supplementary Figure 19.TIFF
- Supplementary Figure 20.TIFF
- __MACOSX/._Supplementary Figure 20.TIFF
- Supplementary Figure 21.TIFF
- __MACOSX/._Supplementary Figure 21.TIFF
- Supplementary Figure 22.TIFF
- __MACOSX/._Supplementary Figure 22.TIFF
